# Supplementary material for: Clinical and genetic architecture of a large cohort with auditory neuropathy
Source: Hum Genet. 2024 Mar 8;143(3):293–309. doi: 10.1007/s00439-024-02652-7 (PMC11043192; doi:10.1007/s00439-024-02652-7)
Supplement: Supplementary file 1 — Supplementary file1 (XLSX 113 KB) [file 439_2024_2652_MOESM1_ESM.xlsx]

## Sheet: Supplementary Data 1
Supplementary Data 1. List of 178 genes.
Gene/Locus	mode	label
AARS1	AD	OMIM
ABHD12	AR	OMIM
ACO2	AR	OMIM
ACOX1	AD	OMIM
ADA2	AR	OMIM
ADH1C	Mu|AD, Mu	PubMed or MGI database
ADPRHL2	AR	OMIM
AIFM1	XLR	OMIM
AP1S1	AR	OMIM
AP3D1	AR	OMIM
ATP1A3	AD	PubMed or MGI database
ATXN3	AD	OMIM
BDNF	unknown	PubMed or MGI database
BMP4	AD	OMIM
C1QBP	AR	OMIM
CABP2	AR	PubMed or MGI database
CACNA1A	AD	OMIM
CACNA1D	AD|AR	PubMed or MGI database
CALM1	AD	PubMed or MGI database
CDH2	AD	OMIM
CHGA	unknown	PubMed or MGI database
CISD2	AR	OMIM
CLPP	AR	PubMed or MGI database
CLRN1	AR，unknown	PubMed or MGI database
CLRN2	AR	PubMed or MGI database
CNTNAP1	AR	OMIM
COL4A6	XLR	OMIM
COX20	AR	OMIM
COX6A1	AR	OMIM
CRLS1	AR	PubMed or MGI database
DCHS1	AR	OMIM
DGUOK	AR	OMIM
DHX16	AD	OMIM
DIAPH1	AD	PubMed or MGI database
DIAPH3	AD	OMIM
DMXL2	AR	OMIM
DNAJC3	AR	OMIM
DNAJC5	AD	OMIM
DNMT1	AD	OMIM
EDN1	AR	OMIM
EDNRA	AD	OMIM
EDNRB	AR	OMIM
EFTUD2	AD	OMIM
EGR2	AD, AR	OMIM
ERCC6	AR	OMIM
ERCC8	AR	OMIM
EYA1	AD	OMIM
FANCI	AR	OMIM
FAT4	AR	OMIM
FDXR	AR	OMIM
FGFR2	AD	OMIM
FIT2	AR	OMIM
FLNB	AD	OMIM
FMR1	XLD	OMIM
FOXG1	AD	PubMed or MGI database
FOXN3	unknown	PubMed or MGI database
FOXO3	unknown	PubMed or MGI database
FOXO3	unknown	PubMed or MGI database
FUCA1	AR	OMIM
FXN	AR	PubMed or MGI database
GALC	AR	OMIM
GBE1	AR	OMIM
GGT1	AR	PubMed or MGI database
GJB1	XLD	OMIM
GJB2	AD|AR|DD	PubMed or MGI database
GJB3	AD|AR|DD	PubMed or MGI database
GJC3	unknown	PubMed or MGI database
GPRASP2	XLR	OMIM
GREB1L	AD	OMIM
GSC	AR	OMIM
HOXA2	AD, AR	OMIM
HSD17B4	AR	OMIM
IARS2	AR	OMIM
INF2	AD	OMIM
KARS1	AR	OMIM
KCNJ10	AR	OMIM
KIAA0586	AR	OMIM
KIF1B	AD	OMIM
KIF5A	AD	OMIM
KLC2	AR	PubMed or MGI database
KLHL18	AR	PubMed or MGI database
MAG	AR	OMIM
MANBA	AR	OMIM
MCM3AP	AR	OMIM
MFF	AR	OMIM
MFN2	AD|AR|AD	OMIM
MORC2	AD|AD	OMIM
MPZ	AD, AR|AD|AD	OMIM
MYH14	AD	OMIM
MYO7A	AD,AR	PubMed or MGI database
NAGA	AR	OMIM
NARS2	AR	OMIM
NDRG1	AR	OMIM
NDUFA13	AR	OMIM
NDUFA9	AR	OMIM
NDUFC2	AR	OMIM
NDUFS4	AR	OMIM
NEFL	AD, AR|AD	OMIM
NF2	AD	OMIM
NFASC	AR	PubMed or MGI database
NOTCH3	AD	OMIM
OPA1	AD|AR	OMIM
ORC1	AR	OMIM
OTOF	AR	OMIM
PCDH9	unknown	PubMed or MGI database
PDK3	XLD	OMIM
PDSS1	AR	OMIM
PEX10	AR	OMIM
PEX12	AR	OMIM
PEX16	AR	OMIM
PEX2	AR	OMIM
PEX6	AD, AR	OMIM
PHYH	AR	OMIM
PIGB	AR	OMIM
PJVK	AR	PubMed or MGI database
PLA2G6	AR	PubMed or MGI database
PLP1	XLR	OMIM
PMP22	AD|AD, AR|AD	OMIM
POLG	AR|AR|AD|AR	OMIM
POLR3A	AR	OMIM
PORCN	XLD	OMIM
POU3F4	XLR	OMIM
PRPS1	XLR	OMIM
PRX	AD, AR	OMIM
PTRH2	AR	OMIM
RAI1	AD, IC	OMIM
RFC1	AR	OMIM
RMND1	AR	OMIM
ROR1	AR	OMIM
RPL11	AD	OMIM
RPS26	AD	OMIM
RPS28	AD	OMIM
SACS	AR	OMIM
SALL4	AD	OMIM
SBF2	AR	OMIM
SF3B4	AD	OMIM
SGPL1	AR	OMIM
SH3TC2	AR	OMIM
SLC12A2	AR	OMIM
SLC17A8	AD	PubMed or MGI database
SLC19A2	AR	PubMed or MGI database
SLC25A46	AR	OMIM
SLC26A4	AR	PubMed or MGI database
SLC52A2	AR	OMIM
SLC52A3	AR	OMIM
SLC5A7	AD	OMIM
SLITRK6	AR	OMIM
SLITRK6	AR	PubMed or MGI database
SMAD4	AD	PubMed or MGI database
SNAP29	AR	OMIM
SNX10	AR	OMIM
SORD	AR	OMIM
SOX10	AD	OMIM
SPTBN4	AR	OMIM
SPTLC1	AD	OMIM
SUCLA2	AR	OMIM
SURF1	AR	OMIM
SYT2	AD	OMIM
TIMM8A	XLR	PubMed or MGI database
TIMMDC1	AR	OMIM
TMEM126A	AR	OMIM
TMEM30B	unknown	PubMed or MGI database
TMEM43	AD|AD	PubMed or MGI database
TMEM63A	AD	OMIM
TMPRSS3	AR	PubMed or MGI database
TMTC2	unknown	PubMed or MGI database
TOP3A	AR	OMIM
TP63	AD	OMIM
TRPV4	AD	OMIM
TSHZ1	AD	OMIM
TSP2	unknown	PubMed or MGI database
TSPEAR	AR	OMIM
TTR	AD	OMIM
TWNK	AR|AR|AD	OMIM
TYMP	AR	OMIM
WFS1	AD|AR|AD	PubMed or MGI database
XRCC4	AR	OMIM
ZFYVE26	AR	OMIM
Note: AD, autosomal dominant; AR, autosomal recessive; XLD, X linked dominant; XLR, X linked recessive; Mu, multifactoral; IC, isolated cases

## Sheet: Supplementary Data 2
Supplementary Data 2. The composition of the Hereditary Hearing Loss (HHL) Panel
Number	Genes
1	ACTG1
2	ADGRV1
3	ALMS1
4	ATP2B2
5	BSND
6	CACNA1D
7	CCDC50
8	CDH23
9	CEACAM16
10	CHD7
11	CLDN14
12	CLRN1
13	COCH
14	COL11A1
15	COL2A1
16	COL4A3
17	COL4A4
18	COL4A5
19	COL9A1
20	COL9A2
21	CRYM
22	DFNA5
23	DFNB59
24	DIABLO
25	DIAPH1
26	DIAPH3
27	DLX5
28	DSPP
29	EDN3
30	EDNRB
31	ESPN
32	ESRRB
33	EYA1
34	EYA4
35	FGF3
36	FGFR1
37	FGFR2
38	FGFR3
39	FOXI1
40	GATA3
41	GIPC3
42	GJA1
43	GJB2
44	GJB3
45	GJB6
46	GLI3
47	GPSM2
48	GRHL2
49	GRXCR1
50	HGF
51	HOXA1
52	HOXA2
53	IGF1
54	ILDR1
55	KCNE1
56	KCNJ10
57	KCNQ1
58	KCNQ4
59	LHFPL5
60	LOXHD1
61	LRP2
62	LRTOMT
63	MARVELD2
64	MIR96
65	MITF
66	MSRB3
67	MT-RNR1
68	MT-TE
69	MT-TK
70	MT-TL1
71	MT-TS1
72	MYH14
73	MYH9
74	MYO15A
75	MYO1A
76	MYO3A
77	MYO6
78	MYO7A
79	NDP
80	OPA1
81	OTOA
82	OTOF
83	OTOG
84	PAX2
85	PAX3
86	PCDH15
87	PDSS1
88	PDZD7
89	PHEX
90	POU3F4
91	POU4F3
92	PRPS1
93	PRRX1
94	PTPRQ
95	RDX
96	SEMA3E
97	SERAC1
98	SERPINB6
99	SIX1
100	SIX5
101	SLC17A8
102	SLC19A2
103	SLC26A4
104	SLC26A5
105	SLC4A11
106	SMAD4
107	SMPX
108	SNAI2
109	SOBP
110	SOX10
111	SOX9
112	STRC
113	TCOF1
114	TECTA
115	TIMM8A
116	TJP2
117	TMC1
118	TMIE
119	TMPRSS3
120	TNFRSF11B
121	TPRN
122	TRIOBP
123	USH1C
124	USH1G
125	USH2A
126	WFS1
127	WHRN

## Sheet: Supplementary Data 3
Supplementary Data 3. Audiometical characteristics of 20 unilateral AN cases.
	(N) Mean(SD) Median (Q1-Q3)
Threshold assessed by pure-tone or visual reinforcement audiometry
Affected ear
250Hz	(13) 79.2 (22.7) 80.0 (65.0-90.0)
500Hz	(14) 85.7 (24.1) 85.0 (70.0-90.0)
1kHz	(14) 92.1 (26.7) 85.0 (71.2-115.0)
2kHz	(14) 93.9 (25.7) 87.5 (76.2-116.2)
4kHz	(14) 92.5 (24.9) 85.0 (76.2-108.8)
8kHz	(13) 80.0 (27.6) 70.0 (60.0-110.0)
PTA in 0.5,1,2,4kHz	(13) 89.0 (24.1) 85.0 (67.5-96.2)
Unaffected ear
250Hz	(13) 18.8 (16.3) 15.0 (10.0-20.0)
500Hz	(14) 24.3 (27.0) 15.0 (10.0-18.8)
1kHz	(14) 25.0 (31.9) 10.0 (6.2-20.0)
2kHz	(14) 22.9 (30.8) 10.0 (5.0-18.8)
4kHz	(14) 22.1 (30.4) 10.0 (5.0-27.5)
8kHz	(13) 14.2 (20.3) 5.0 (5.0-20.0)
PTA in 0.5,1,2,4kHz	(14) 23.6 (29.6) 11.9 (6.6-19.1)
PTA severity
Affected ear
Moderately Severe	1 (7.7%)
Severe	4 (30.8%)
Profound	3 (23.1%)
Total deaf	5 (38.5%)
Unaffected ear
Normal	10 (71.4%)
Mild	1 (7.1%)
Moderate	1 (7.1%)
Profound	1 (7.1%)
Total deaf	1 (7.1%)
Audiogram
Affected ear
Ascending	1 (7.1%)
Descending	1 (7.1%)
Flat	5 (35.7%)
Total deaf	6 (42.9%)
Valley	1 (7.1%)
Unaffected ear
Normal	9 (64.3%)
Ascending	1 (7.1%)
Descending	1 (7.1%)
Flat	1 (7.1%)
Total deaf	1 (7.1%)
Valley	1 (7.1%)
ABR-affected ear
No response	20 (100.0%)
ABR-unaffected ear
Normal	16 (80.0%)
No response	4 (20.0%)
CM-affected ear
N.A	6 (30.0%)
Y	13 (65.0%)
N	1 (5.0%)
CM-unaffected ear
N.A	13 (65.0%)
Y	1 (5.0%)
N	6 (30.0%)
Presence of DPOAE
Affected ear
0.5kHz	4 (36.4%)
0.75kHz	9 (45.0%)
1kHz	10 (50.0%)
1.5kHz	15 (75.0%)
2kHz	14 (70.0%)
3kHz	16 (80.0%)
4kHz	15 (75.0%)
6kHz	15 (75.0%)
8kHz	14 (70.0%)
Unaffected ear
0.5kHz	7 (53.8%)
0.75kHz	11 (55.0%)
1kHz	13 (65.0%)
1.5kHz	15 (75.0%)
2kHz	15 (75.0%)
3kHz	15 (75.0%)
4kHz	15 (75.0%)
6kHz	16 (80.0%)
8kHz	14 (70.0%)
Speech recognition rate
Affected ear	(6) 0.2 (0.2) 0.1 (0.0-0.3)
Unaffected ear	(5) 1.0 (0.1) 1.0 (1.0-1.0)
40HzAERP
Affected ear	(13) 97.3 (7.8) 100.0 (90.0-100.0)
Unaffected ear	(13) 48.5 (33.1) 30.0 (30.0-40.0)
Presence of ASSR
Affected ear
0.5KHz	(14) 74.8 (13.8) 79.0 (67.2-84.0)
1KHz	(14) 81.9 (13.7) 89.0 (79.0-89.0)
2KHz	(14) 78.6 (11.9) 77.0 (69.5-84.5)
4KHz	(14) 68.4 (12.7) 71.0 (61.0-78.5)
Unaffected ear
0.5KHz	(13) 32.5 (29.7) 24.0 (14.0-30.0)
1KHz	(13) 36.8 (28.9) 20.0 (19.0-29.0)
2KHz	(13) 34.9 (30.2) 17.0 (17.0-27.0)
4KHz	(13) 33.2 (28.9) 21.0 (11.0-31.0)
Stapes reflex
Positive	12 (66.7%)
Negtive	6 (33.3%)

## Sheet: Supplementary Data 4
Supplementary Data 4. Pathogenic and likely pathogenic identified in AN cohort.
	Patient ID	Sequencing	Gene	Inheritance pattern	HGVS.g (chr-pos-ref-alt)	HGVS.c		HGCS.p		Variants type	ACMG classification	evidence of pathogenicity	Combined classification	ClinVar	DVD	Reference	PMID
1	300005	WGS	AIFM1	XLR/XLD	X-129271098-G-A	NM_004208.4	c.1030C>T	NP_004199.1	p.Leu344Phe	missense_variant	LP	PP1_Strong+PM1+PP3+PP4	Likely pathogenic	Conflicting interpretations of pathogenicity​（May 16, 2022）	Unknown significance	Zong L, Guan J, Ealy M, Zhang Q, Wang D, Wang H, Zhao Y, Shen Z, Campbell CA, Wang F, Yang J, Sun W, Lan L, Ding D, Xie L, Qi Y, Lou X, Huang X, Shi Q, Chang S, Xiong W, Yin Z, Yu N, Zhao H, Wang J, Wang J, Salvi RJ, Petit C, Smith RJ, Wang Q. Mutations in apoptosis-inducing factor cause X-linked recessive auditory neuropathy spectrum disorder. J Med Genet. 2015 Aug;52(8):523-31. doi: 10.1136/jme…	25986071
2	300046	WGS	AIFM1	XLR/XLD	X-129267312-G-A	NM_004208.4	c.1424C>T	NP_004199.1	p.Pro475Leu	missense_variant	LP	PM1+PM2+PP3+PP4	Likely pathogenic	Likely pathogenic	Likely pathogenic	no data	no data
3	300116	WGS	NOTCH3	AD	19-15302649-C-T	NM_000435.3	c.709G>A	NP_000426.2	p.Val237Met	missense_variant	LP	PM1+PM2+PP3+PP5	Likely pathogenic	Benign/Likely benign (May 4, 2022)	no data	no data	no data
4	300128	WGS	TP63	AD	3-189582030-G-C	NM_003722.5	c.589G>C	NP_003713.3	p.Glu197Gln	missense_variant	LP	PM1+PM2++PP1+PP2	Likely pathogenic	no data	no data	no data	no data
5	300145	WGS	MFN2	AD|AR|AD	1-12059090-A-G	NM_014874.4	c.754A>G	NP_055689.1	p.Asn252Asp	missense_variant	LP	PM1+PM2+PM5+PP3	Likely pathogenic	no data	no data	no data	no data
	300145	WGS	AIFM1	XLR/XLD	X-129271098-G-A	NM_004208.4	c.1030C>T	NP_004199.1	p.Leu344Phe	missense_variant	LP	PP1_Strong+PP3+PP4	Likely pathogenic	Conflicting interpretations of pathogenicity​（May 16, 2022）	Unknown significance	Zong L, Guan J, Ealy M, Zhang Q, Wang D, Wang H, Zhao Y, Shen Z, Campbell CA, Wang F, Yang J, Sun W, Lan L, Ding D, Xie L, Qi Y, Lou X, Huang X, Shi Q, Chang S, Xiong W, Yin Z, Yu N, Zhao H, Wang J, Wang J, Salvi RJ, Petit C, Smith RJ, Wang Q. Mutations in apoptosis-inducing factor cause X-linked recessive auditory neuropathy spectrum disorder. J Med Genet. 2015 Aug;52(8):523-31. doi: 10.1136/jme…	25986071
6	300146	WGS	NOTCH3	AD	19-15302649-C-A	NM_000435.3	c.709G>T	NP_000426.2	p.Val237Leu	missense_variant	LP	PM1+PM2+PP3+PP2	Likely pathogenic	no data	no data	no data	no data
7	300158	WGS	AIFM1	XLR/XLD	X-129270061-G-A	NM_004208.4	c.1264C>T	NP_004199.1	p.Arg422Trp	missense_variant	LP	PM2+PM5+PP3+PP4	Likely pathogenic	Pathogenic/Likely pathogenic (Sep 1, 2021)	Pathogenic	Zong L, Guan J, Ealy M, Zhang Q, Wang D, Wang H, Zhao Y, Shen Z, Campbell CA, Wang F, Yang J, Sun W, Lan L, Ding D, Xie L, Qi Y, Lou X, Huang X, Shi Q, Chang S, Xiong W, Yin Z, Yu N, Zhao H, Wang J, Wang J, Salvi RJ, Petit C, Smith RJ, Wang Q. Mutations in apoptosis-inducing factor cause X-linked recessive auditory neuropathy spectrum disorder. J Med Genet. 2015 Aug;52(8):523-31. doi: 10.1136/jme…	25986071
8	400250	WGS	OTOF	AR	2-26683865-C-T	NM_001287489.2	c.5567G>A	NP_001274418.1	p.Arg1856Gln	missense_variant	LP	PM1+PM2+PM3+PP1+PP3	Likely pathogenic	not provided	Pathogenic	Choi BY, Ahmed ZM, Riazuddin S, Bhinder MA, Shahzad M, Husnain T, Riazuddin S, Griffith AJ, Friedman TB. Identities and frequencies of mutations of the otoferlin gene (OTOF) causing DFNB9 deafness in Pakistan. Clin Genet. 2009 Mar;75(3):237-43. doi: 10.1111/j.1399-0004.2008.01128.x. PMID: 19250381; PMCID: PMC3461579.	19250381
	400250	WGS	OTOF	AR	2-26683546-G-A	NM_001287489.2	c.5782C>T	NP_001274418.1	p.Arg1928Cys	missense_variant	VUS|LP	PM2+PM3+PP3	Likely pathogenic	no data	no data	no data	no data
9	400352	WGS	AIFM1	XLR/XLD	X-129272642-C-T	NM_004208.4	c.893G>A	NP_004199.1	p.Arg298Gln	missense_variant	LP	PM1+PM2+PP3+PP4	Likely pathogenic	Conflicting interpretations of pathogenicity​（May 16, 2022）	Likely pathogenic	Wang H, Bing D, Li J, Xie L, Xiong F, Lan L, Wang D, Guan J, Wang Q. High Frequency of AIFM1 Variants and Phenotype Progression of Auditory Neuropathy in a Chinese Population. Neural Plast. 2020 Jul 1;2020:5625768. doi: 10.1155/2020/5625768. PMID: 32684920; PMCID: PMC7350177	32684920
10	400702	WGS	MYO7A	AD,AR	11-76867797-C-G	NM_000260.4	c.562C>G	NP_000251.3	p.Gln188Glu	missense_variant	LP	PM1+PM2+PP3+PP4+PP5	Likely pathogenic	Uncertain significance (Jul 8, 2022)	Likely pathogenic	Diaz-Horta O, Duman D, Foster J 2nd, Sırmacı A, Gonzalez M, Mahdieh N, Fotouhi N, Bonyadi M, Cengiz FB, Menendez I, Ulloa RH, Edwards YJ, Züchner S, Blanton S, Tekin M. Whole-exome sequencing efficiently detects rare mutations in autosomal recessive nonsyndromic hearing loss. PLoS One. 2012;7(11):e50628. doi: 10.1371/journal.pone.0050628. Epub 2012 Nov 30. PMID: 23226338; PMCID: PMC3511533.	23226338
11	400706	WGS	CDH2	AD	18-25570188-C-G	NM_001792.5	c.1471G>C	NP_001783.2	p.Val491Leu	missense_variant	LP	PM1+PM2+PP2+PP1	Likely pathogenic	no data	no data	no data	no data
12	400738	WGS	AIFM1	XLR/XLD	X-129271098-G-A	NM_004208.4	c.1030C>T	NP_004199.1	p.Leu344Phe	missense_variant	LP	PP1_Strong+PP3+PP4	Likely pathogenic	Conflicting interpretations of pathogenicity​（May 16, 2022）	Unknown significance	Zong L, Guan J, Ealy M, Zhang Q, Wang D, Wang H, Zhao Y, Shen Z, Campbell CA, Wang F, Yang J, Sun W, Lan L, Ding D, Xie L, Qi Y, Lou X, Huang X, Shi Q, Chang S, Xiong W, Yin Z, Yu N, Zhao H, Wang J, Wang J, Salvi RJ, Petit C, Smith RJ, Wang Q. Mutations in apoptosis-inducing factor cause X-linked recessive auditory neuropathy spectrum disorder. J Med Genet. 2015 Aug;52(8):523-31. doi: 10.1136/jme…	25986071
13	501203	WGS	NEFL	AD, AR|AD	8-24811160-G-A	NM_006158.5	c.1319C>T	NP_006149.2	p.Pro440Leu	missense_variant	LP	PS1+PM2+PP2+PP3+PP5	Likely pathogenic	Pathogenic (Jun 28, 2019)	Pathogenic	Drew AP, Zhu D, Kidambi A, Ly C, Tey S, Brewer MH, Ahmad-Annuar A, Nicholson GA, Kennerson ML. Improved inherited peripheral neuropathy genetic diagnosis by whole-exome sequencing. Mol Genet Genomic Med. 2015 Mar;3(2):143-54. doi: 10.1002/mgg3.126. Epub 2015 Jan 14. PMID: 25802885; PMCID: PMC4367087.	25802885
14	501219	WGS	OTOF	AR	2-26698872-G-C	NM_001287489.2	c.2901C>G	NP_001274418.1	p.Tyr967Ter	stop_gained	P	PVS1+PM1+PM2+PP3	Likely pathogenic	no data	Pathogenic	no data	no data
	501219	WGS	OTOF	AR	2-26683766-C-G	NM_001287489.2	c.5666G>C	NP_001274418.1	p.Trp1889Ser	missense_variant	VUS|LP	PM2+PM3+PP3	Likely pathogenic	no data	Pathogenic	no data	no data
15	501379	WGS	ATP1A3	AD denovo	19-42474427-C-T	ENST00000441343.1	c.2452G>A	ENSP00000411503.1	p.Glu818Lys	missense_variant	P	PS2+ PS3+ PS4_Moderate+ PM2+ PP3	Pathogenic	Pathogenic (May 22, 2022)	no data	Nicolaides P, Appleton RE, Fryer A. Cerebellar ataxia, areflexia, pes cavus, optic atrophy, and sensorineural hearing loss (CAPOS): a new syndrome. J Med Genet. 1996 May;33(5):419-21. doi: 10.1136/jmg.33.5.419. PMID: 8733056; PMCID: PMC1050615.	8733056
16	501418	WGS	SLC52A3	AR	20-746357-T-C	NM_001370086.1	c.62A>G	NP_001357015.1	p.Asn21Ser	missense_variant	LP	PS3_Moderate+PM2+PP3+PP5	Likely pathogenic	Conflicting interpretations of pathogenicity (Nov 1, 2022)	Pathogenic	Dezfouli MA, Yadegari S, Nafissi S, Elahi E. Four novel C20orf54 mutations identified in Brown-Vialetto-Van Laere syndrome patients. J Hum Genet. 2012 Sep;57(9):613-7. doi: 10.1038/jhg.2012.70. Epub 2012 Jun 21. PMID: 22718020.	22718020
	501418	WGS	SLC52A3	AR	20-744413-G-A	NM_001370086.1	c.802C>T	NP_001357015.1	p.Arg268Trp	missense_variant	VUS|LP	PM2+PM3+PP4	Likely pathogenic	no data	Unknown significance	no data	no data
	501418	WGS	AIFM1	XLR/XLD	X-129271098-G-A	NM_004208.4	c.1030C>T	NP_004199.1	p.Leu344Phe	missense_variant	LP	PP1_Strong+PP3+PP4	Likely pathogenic	Conflicting interpretations of pathogenicity​（May 16, 2022）	Unknown significance	Zong L, Guan J, Ealy M, Zhang Q, Wang D, Wang H, Zhao Y, Shen Z, Campbell CA, Wang F, Yang J, Sun W, Lan L, Ding D, Xie L, Qi Y, Lou X, Huang X, Shi Q, Chang S, Xiong W, Yin Z, Yu N, Zhao H, Wang J, Wang J, Salvi RJ, Petit C, Smith RJ, Wang Q. Mutations in apoptosis-inducing factor cause X-linked recessive auditory neuropathy spectrum disorder. J Med Genet. 2015 Aug;52(8):523-31. doi: 10.1136/jme…	25986071
17	501747	WGS	AIFM1	XLR/XLD	X-129270704-C-G	NM_004208.4	c.1078G>C	NP_004199.1	p.Gly360Arg	missense_variant	LP	PS4_Moderate+PM2+PP3+PP4	Likely pathogenic	Likely pathogenic (5个先证者)	Likely pathogenic	no data	no data
18	501757	WGS	AIFM1	XLR/XLD	X-129271098-G-A	NM_004208.4	c.1030C>T	NP_004199.1	p.Leu344Phe	missense_variant	LP	PP1_Strong+PP3+PP4	Likely pathogenic	Conflicting interpretations of pathogenicity​（May 16, 2022）	Unknown significance	Zong L, Guan J, Ealy M, Zhang Q, Wang D, Wang H, Zhao Y, Shen Z, Campbell CA, Wang F, Yang J, Sun W, Lan L, Ding D, Xie L, Qi Y, Lou X, Huang X, Shi Q, Chang S, Xiong W, Yin Z, Yu N, Zhao H, Wang J, Wang J, Salvi RJ, Petit C, Smith RJ, Wang Q. Mutations in apoptosis-inducing factor cause X-linked recessive auditory neuropathy spectrum disorder. J Med Genet. 2015 Aug;52(8):523-31. doi: 10.1136/jme…	25986071
19	501768	WGS	SLC52A3	AR	20-744511-A-G	NM_001370086.1	c.704T>C	NP_001357015.1	p.Leu235Pro	missense_variant	LP	PM2+ PM3+PP2+PP3	Likely pathogenic	no data	no data	no data	no data
	501768	WGS	SLC52A3	AR	20-746357-T-C	NM_001370086.1	c.62A>G	NP_001357015.1	p.Asn21Ser	missense_variant	LP	PS3_Moderate+PM2+PP3+PP5	Likely pathogenic	Conflicting interpretations of pathogenicity (Nov 1, 2022)	Pathogenic	Dezfouli MA, Yadegari S, Nafissi S, Elahi E. Four novel C20orf54 mutations identified in Brown-Vialetto-Van Laere syndrome patients. J Hum Genet. 2012 Sep;57(9):613-7. doi: 10.1038/jhg.2012.70. Epub 2012 Jun 21. PMID: 22718020.	22718020
20	501806	WGS	AIFM1	XLR/XLD	X-129267321-G-A	NM_004208.4	c.1415C>T	NP_004199.1	p.Ala472Val	missense_variant	LP	PM1+PM2+PP3+PP4	Likely pathogenic	no data	Pathogenic	no data	no data
21	601900	WGS	MYO7A	AD,AR	11-76900487-G-C	NM_000260.4	c.3602G>C	NP_000251.3	p.Cys1201Ser	missense_variant	LP	PM1++PM5+PP3+PP4+PP5	Likely pathogenic	Conflicting interpretations of pathogenicity (Dec 12, 2021)	Likely pathogenic	Yoshimura H, Iwasaki S, Kanda Y, Nakanishi H, Murata T, Iwasa Y, Nishio SY, Takumi Y, Usami S. An Usher syndrome type 1 patient diagnosed before the appearance of visual symptoms by MYO7A mutation analysis. Int J Pediatr Otorhinolaryngol. 2013 Feb;77(2):298-302. doi: 10.1016/j.ijporl.2012.11.007. Epub 2012 Dec 11. PMID: 23237960.	23237960
22	601927	WGS	MYO7A	AD,AR	11-76888628-G-A	NM_000260.4	c.2221G>A	NP_000251.3	p.Asp741Asn	missense_variant	LP	PM1+PM2+PP3+PP4+PP5	Likely pathogenic	no data	no data	no data	no data
	601927	WGS	NOTCH3	AD	19-15302649-C-T	NM_000435.3	c.709G>A	NP_000426.2	p.Val237Met	missense_variant	LP	PM1+PM2+PP3+PP5	Likely pathogenic	Benign/Likely benign (May 4, 2022)	no data	no data	no data
23	602409	WGS	AIFM1	XLR/XLD	X-129271098-G-A	NM_004208.4	c.1030C>T	NP_004199.1	p.Leu344Phe	missense_variant	LP	PP1_Strong+PP3+PP4	Likely pathogenic	Conflicting interpretations of pathogenicity​（May 16, 2022）	Unknown significance	Zong L, Guan J, Ealy M, Zhang Q, Wang D, Wang H, Zhao Y, Shen Z, Campbell CA, Wang F, Yang J, Sun W, Lan L, Ding D, Xie L, Qi Y, Lou X, Huang X, Shi Q, Chang S, Xiong W, Yin Z, Yu N, Zhao H, Wang J, Wang J, Salvi RJ, Petit C, Smith RJ, Wang Q. Mutations in apoptosis-inducing factor cause X-linked recessive auditory neuropathy spectrum disorder. J Med Genet. 2015 Aug;52(8):523-31. doi: 10.1136/jme…	25986071
24	602416	WGS	AIFM1	XLR/XLD	X-129271098-G-A	NM_004208.4	c.1030C>T	NP_004199.1	p.Leu344Phe	missense_variant	LP	PP1_Strong+PP3+PP4	Likely pathogenic	Conflicting interpretations of pathogenicity​（May 16, 2022）	Unknown significance	Zong L, Guan J, Ealy M, Zhang Q, Wang D, Wang H, Zhao Y, Shen Z, Campbell CA, Wang F, Yang J, Sun W, Lan L, Ding D, Xie L, Qi Y, Lou X, Huang X, Shi Q, Chang S, Xiong W, Yin Z, Yu N, Zhao H, Wang J, Wang J, Salvi RJ, Petit C, Smith RJ, Wang Q. Mutations in apoptosis-inducing factor cause X-linked recessive auditory neuropathy spectrum disorder. J Med Genet. 2015 Aug;52(8):523-31. doi: 10.1136/jme…	25986071
25	602423	WGS	AIFM1	XLR/XLD	X-129270060-C-T	NM_004208.4	c.1265G>A	NP_004199.1	p.Arg422Gln	missense_variant	LP	PP1_Strong+PM2+PP3+PP4	Likely pathogenic	Pathogenic/Likely pathogenic (Aug 1, 2015)	Pathogenic	Zong L, Guan J, Ealy M, Zhang Q, Wang D, Wang H, Zhao Y, Shen Z, Campbell CA, Wang F, Yang J, Sun W, Lan L, Ding D, Xie L, Qi Y, Lou X, Huang X, Shi Q, Chang S, Xiong W, Yin Z, Yu N, Zhao H, Wang J, Wang J, Salvi RJ, Petit C, Smith RJ, Wang Q. Mutations in apoptosis-inducing factor cause X-linked recessive auditory neuropathy spectrum disorder. J Med Genet. 2015 Aug;52(8):523-31. doi: 10.1136/jme…	25986071
26	602435	WGS	NF2	AD	22-30064340-G-A	NM_000268.4	c.904G>A	NP_000259.1	p.Gly302Arg	missense_variant	LP	PM1+PM2+PP3+PS3_Supporting	Likely pathogenic	Uncertain significance (Dec 17, 2021)	Unknown significance	no data	no data
27	702715	WGS	MYO7A	AD,AR	11-76867815-C-T	NM_000260.4	c.580C>T	NP_000251.3	p.Pro194Ser	missense_variant	LP	PM1+PM2+PP2+PP3+PP4+PP5	Likely pathogenic	no data	no data	no data	no data
	702715	WGS	OTOF	AR	2-26683546-G-A	NM_001287489.2	c.5782C>T	NP_001274418.1	p.Arg1928Cys	missense_variant	VUS|LP	PM2+PM3+PP3	Likely pathogenic	no data	no data	no data	no data
	702715	WGS	OTOF	AR	2-26686935-G-T	NM_001287489.2	c.5000C>A	NP_001274418.1	p.Ala1667Asp	missense_variant	LP	PM2+PM3_Strong+PP3	Likely pathogenic	no data	Unknown significance	no data	no data
	702715	WGS	WFS1	AD|AR|AD	4-6303645-G-T	NM_006005.3	c.2123G>T	NP_005996.2	p.Arg708Leu	missense_variant	LP	PP3+PM1+PM5+PM2+PP4	Likely pathogenic	no data	no data	no data	no data
28	703306	WGS	AIFM1	XLR/XLD	X-129270061-G-A	NM_004208.4	c.1264C>T	NP_004199.1	p.Arg422Trp	missense_variant	LP	PM2+PM5+PP3+PP4	Likely pathogenic	Pathogenic/Likely pathogenic (Sep 1, 2021)	Pathogenic	Zong L, Guan J, Ealy M, Zhang Q, Wang D, Wang H, Zhao Y, Shen Z, Campbell CA, Wang F, Yang J, Sun W, Lan L, Ding D, Xie L, Qi Y, Lou X, Huang X, Shi Q, Chang S, Xiong W, Yin Z, Yu N, Zhao H, Wang J, Wang J, Salvi RJ, Petit C, Smith RJ, Wang Q. Mutations in apoptosis-inducing factor cause X-linked recessive auditory neuropathy spectrum disorder. J Med Genet. 2015 Aug;52(8):523-31. doi: 10.1136/jme…	25986071
29	704203	WGS	OTOF	AR	2-26705298-TGCGCAGGTCAATGAA-T	NM_001287489.2	c.1539_1554delCTTCATTGACCTGCGC	NP_001274418.1	p.His513GlnfsTer20	inframe_deletion	LP	PVS1+PM2	Likely pathogenic	no data	Pathogenic	no data	no data
	704203	WGS	OTOF	AR	2-26684767-T-C	NM_001287489.2	c.5330A>G	NP_001274418.1	p.Asp1777Gly	missense_variant	VUS|P	PM1+PM2+PP3	Likely pathogenic	no data	Pathogenic	no data	no data
30	804678	WGS	AIFM1	XLR/XLD	X-129265731-C-T	NM_004208.4	c.1492G>A	NP_004199.1	p.Val498Met	missense_variant	LP	PM1+PM2+PS4_Supporting+PP3+PP4	Likely pathogenic	Likely pathogenic	Likely pathogenic	no data	no data
31	804736	WGS	OTOF	AR	2-26690235-T-A	NM_001287489.2	c.4225A>T	NP_001274418.1	p.Lys1409Ter	stop_gained	P	PVS1+PM2+PP3	Pathogenic	no data	Pathogenic	no data	no data
	804736	WGS	OTOF	AR	2-26696272-A-G	NM_001287489.2	c.3570+2T>C			splice_donor_variant	P	PVS1+PM2+PM3	Pathogenic	Likely pathogenic (Jul 10, 2021)	Pathogenic	no data	no data
	804736	WGS	OTOF	AR	2-26686954-C-T	NM_001287489.2	c.4981G>A	NP_001274418.1	p.Glu1661Lys	missense_variant	P	PM2+PM3_Strong+PP2+PP3+PP5	Pathogenic	Pathogenic	Pathogenic	Romanos J, Kimura L, Fávero ML, Izarra FA, de Mello Auricchio MT, Batissoco AC, Lezirovitz K, Abreu-Silva RS, Mingroni-Netto RC. Novel OTOF mutations in Brazilian patients with auditory neuropathy. J Hum Genet. 2009 Jul;54(7):382-5. doi: 10.1038/jhg.2009.45. Epub 2009 May 22. PMID: 19461658.	19461658
32	804797	WGS	TIMM8A	XLR	X-100601645-TCTC-T	ENST00000372902.3	c.133_135del	ENSP00000361993.3	p.Glu45del	inframe_deletion	LP	PM2+ PM4+ PP3+PP5	Likely pathogenic	no data	Pathogenic	Wang H, Wang L, Yang J, Yin L, Lan L, Li J, Zhang Q, Wang D, Guan J, Wang Q. Phenotype prediction of Mohr-Tranebjaerg syndrome (MTS) by genetic analysis and initial auditory neuropathy. BMC Med Genet. 2019 Jan 11;20(1):11. doi: 10.1186/s12881-018-0741-3. PMID: 30634948; PMCID: PMC6330410.	30634948
33	905166	WGS	TRPV4	AD	12-110231394-C-A	NM_021625.4	c.1596G>T	NP_067638.3	p.Leu532Phe	missense_variant	LP	PM2+PP2+PP3+PS3_moderate	Likely pathogenic	no data	no data	no data	no data
34	905173	WGS	GREB1L	AD	18-19102660-C-T	NM_001142966.3	c.5650C>T	NP_001136438.1	p.Arg1884Cys	missense_variant	LP	PM2+PM5+PP1+PP2+PP3	Likely pathogenic	Uncertain significance (Aug 22, 2018)	Unknown significance	no data	no data
35	906395	WGS	TWNK	AR|AR|AD	10-102749139-G-A	NM_021830.5	c.1172G>A	NP_068602.2	p.Arg391His	missense_variant	LP	PM1+PM2+PM3+PP3	Pathogenic	Likely benign (Apr 27, 2017)	Unknown significance	Morino H, Pierce SB, Matsuda Y, Walsh T, Ohsawa R, Newby M, Hiraki-Kamon K, Kuramochi M, Lee MK, Klevit RE, Martin A, Maruyama H, King MC, Kawakami H. Mutations in Twinkle primase-helicase cause Perrault syndrome with neurologic features. Neurology. 2014 Nov 25;83(22):2054-61. doi: 10.1212/WNL.0000000000001036. Epub 2014 Oct 29. PMID: 25355836; PMCID: PMC4248451.	25355836
	906395	WGS	TWNK	AR|AR|AD	10-102748934-C-T	NM_021830.5	c.967C>T	NP_068602.2	p.Arg323Ter	stop_gained	P	PVS1+PM2+PM3	Pathogenic	Likely pathogenic (Dec 14, 2020)	Pathogenic	no data	no data
36	906430	WGS	OTOF	AR	2-26706356-CGT-GCAA	NM_001287489.2	c.1364_1366delinsTTGC	NP_001274418.1	p.Tyr455PhefsTer21	frameshift_variant	P	PVS1+PM1+PM2+PP3	Pathogenic	Pathogenic	no data	no data	no data
	906430	WGS	OTOF	AR	2-26686935-G-T	NM_001287489.2	c.5000C>A	NP_001274418.1	p.Ala1667Asp	missense_variant	LP	PM2+PM3_Strong+PP3	Pathogenic	no data	Unknown significance	no data	no data
37	999999	Panel	OTOF	AR	2-26698794-ACT-A	NM_001287489.2	c.2977_2978delAG	NP_001274418.1	p.Gln994ValfsTer7	frameshift_variant	P	PVS1+ PM1+ PM2+ PP3	Pathogenic	Pathogenic (May 19, 2022)	Pathogenic	Wang DY, Wang YC, Weil D, Zhao YL, Rao SQ, Zong L, Ji YB, Liu Q, Li JQ, Yang HM, Shen Y, Benedict-Alderfer C, Zheng QY, Petit C, Wang QJ. Screening mutations of OTOF gene in Chinese patients with auditory neuropathy, including a familial case of temperature-sensitive auditory neuropathy. BMC Med Genet. 2010 May 26;11:79. doi: 10.1186/1471-2350-11-79. PMID: 20504331; PMCID: PMC2901213.	20504331
	999999	Panel	OTOF	AR	2-26698794-ACT-A	NM_001287489.2	c.2977_2978delAG	NP_001274418.1	p.Gln994ValfsTer7	frameshift_variant	P	PVS1+ PM1+ PM2+ PP3	Pathogenic	Pathogenic (May 19, 2022)	Pathogenic	Wang DY, Wang YC, Weil D, Zhao YL, Rao SQ, Zong L, Ji YB, Liu Q, Li JQ, Yang HM, Shen Y, Benedict-Alderfer C, Zheng QY, Petit C, Wang QJ. Screening mutations of OTOF gene in Chinese patients with auditory neuropathy, including a familial case of temperature-sensitive auditory neuropathy. BMC Med Genet. 2010 May 26;11:79. doi: 10.1186/1471-2350-11-79. PMID: 20504331; PMCID: PMC2901213.	20504331
38	1006802	WGS	CACNA1A	AD	19-13617028-AAGCGGGCCATTCTGC-A	NM_023035.3	c.-5_10del			start_lost	P	PVS1+ PM2+PP1	Pathogenic	no data	no data	no data	no data
	1006802	WGS	OTOF	AR	2-26681068-AC-A	NM_001287489.2	c.5833delG	NP_001274418.1	p.Val1945SerfsTer120	frameshift_variant	P	PVS1+ PM2+ PM3+ PP3	Pathogenic	no data	no data	no data	no data
	1006802	WGS	OTOF	AR	2-26696868-G-T	NM_001287489.2	c.3399C>A	NP_001274418.1	p.Tyr1133Ter	stop_gained	P	PVS1+ PM2+ PP3	Pathogenic	no data	Pathogenic	no data	no data
39	1006835	WGS	OPA1	AD|AR	3-193361784-C-G	NM_130837.3	c.1498C>G	NP_570850.2	p.Arg500Gly	missense_variant	LP	PM1+PM2+PM5+PP3	Likely pathogenic	no data	no data	no data	no data
	1006835	WGS	TWNK	AR|AR|AD	10-102749139-G-A	NM_021830.5	c.1172G>A	NP_068602.2	p.Arg391His	missense_variant	LP	PS2_moderate+PM1+PM2+PP3	Likely pathogenic	Likely benign (Apr 27, 2017)	Unknown significance	Morino H, Pierce SB, Matsuda Y, Walsh T, Ohsawa R, Newby M, Hiraki-Kamon K, Kuramochi M, Lee MK, Klevit RE, Martin A, Maruyama H, King MC, Kawakami H. Mutations in Twinkle primase-helicase cause Perrault syndrome with neurologic features. Neurology. 2014 Nov 25;83(22):2054-61. doi: 10.1212/WNL.0000000000001036. Epub 2014 Oct 29. PMID: 25355836; PMCID: PMC4248451.	25355836
40	1006855	WGS	KIF5A	AD	12-57970082-C-T	NM_004984.4	c.2119C>T	NP_004975.2	p.Arg707Trp	missense_variant	LP	PM1+PM2+PP2+PP3	Likely pathogenic	Uncertain significance (Aug 31, 2021)	no data	no data	no data
	1006855	WGS	OTOF	AR	2-26696945-T-TG	NM_194248.3	c.3321dup	NP_919224.1	p.Ile1108HisfsTer69	frameshift_variant	P	PVS1+ PM2+ PM4	Pathogenic	no data	Pathogenic	no data	26818607
	1006855	WGS	OTOF	AR	2-26693460-C-T	NM_194248.3	c.4023+1G>A			splice_donor_variant	LP	PM2+PM3_Strong+PP3	Pathogenic	Conflicting interpretations of pathogenicity (Apr 29, 2021)	Benign	Wang J, Fan YY, Wang SJ, Liang PF, Wang JL, Qiu JH. Variants of OTOF and PJVK genes in Chinese patients with auditory neuropathy spectrum disorder. PLoS One. 2011;6(9):e24000. doi: 10.1371/journal.pone.0024000. Epub 2011 Sep 15. PMID: 21935370; PMCID: PMC3174136.	21935370, 21935370‚ 26434960‚ 25262649
41	1006862	WGS	OTOF	AR	2-26683865-C-T	NM_001287489.2	c.5567G>A	NP_001274418.1	p.Arg1856Gln	missense_variant	LP	PM1+PM2+PM3+PP1+PP3	Likely pathogenic	not provided	Pathogenic	Choi BY, Ahmed ZM, Riazuddin S, Bhinder MA, Shahzad M, Husnain T, Riazuddin S, Griffith AJ, Friedman TB. Identities and frequencies of mutations of the otoferlin gene (OTOF) causing DFNB9 deafness in Pakistan. Clin Genet. 2009 Mar;75(3):237-43. doi: 10.1111/j.1399-0004.2008.01128.x. PMID: 19250381; PMCID: PMC3461579.	19250381
	1006862	WGS	OTOF	AR	2-26699173-GC-G	NM_001287489.2	c.2688del	NP_001274418.1	p.Lys896AsnfsTer104	frameshift_variant	LP	PVS1+PM2	Likely pathogenic	no data	no data	no data	no data
42	1007043	WGS	ATP1A3	AD denovo	19-42474427-C-T	ENST00000441343.1	c.2452G>A	ENSP00000411503.1	p.Glu818Lys	missense_variant	P	PS4_Moderate+ PS3+ PM2+ PP3	Pathogenic	Pathogenic (May 22, 2022)	no data	Nicolaides P, Appleton RE, Fryer A. Cerebellar ataxia, areflexia, pes cavus, optic atrophy, and sensorineural hearing loss (CAPOS): a new syndrome. J Med Genet. 1996 May;33(5):419-21. doi: 10.1136/jmg.33.5.419. PMID: 8733056; PMCID: PMC1050615.	8733056
43	1007046	Panel	TIMM8A	XLR	X-100603585-ATG-A	NM_004085.3	c.66_67del	NP_004076.1	p.Ile23ArgfsTer18	frameshift_variant	P	PVS1_Strong+ PS1+ PM2+PP5	Pathogenic	Pathogenic (Jul 1, 2021)	no data	Guan J, Li J, Chen G, Shi T, Lan L, Wu X, Zhao C, Wang D, Wang H, Wang Q. Family trio-based sequencing in 404 sporadic bilateral hearing loss patients discovers recessive and De novo genetic variants in multiple ways. Eur J Med Genet. 2021 Oct;64(10):104311. doi: 10.1016/j.ejmg.2021.104311. Epub 2021 Aug 17. PMID: 34416374.	34416374
44	1007057	WGS	TWNK	AR|AR|AD	10-102749139-G-A	NM_021830.5	c.1172G>A	NP_068602.2	p.Arg391His	missense_variant	LP	PM1+PM2+PM3+PP3	Likely pathogenic	Likely benign (Apr 27, 2017)	Unknown significance	Morino H, Pierce SB, Matsuda Y, Walsh T, Ohsawa R, Newby M, Hiraki-Kamon K, Kuramochi M, Lee MK, Klevit RE, Martin A, Maruyama H, King MC, Kawakami H. Mutations in Twinkle primase-helicase cause Perrault syndrome with neurologic features. Neurology. 2014 Nov 25;83(22):2054-61. doi: 10.1212/WNL.0000000000001036. Epub 2014 Oct 29. PMID: 25355836; PMCID: PMC4248451.	25355836
	1007057	WGS	TWNK	AR|AR|AD	10-102749184-G-A	NM_021830.5	c.1217G>A	NP_068602.2	p.Arg406Gln	missense_variant	LP	PM1+PM2+PM3+PP3	Likely pathogenic	no data	Unknown significance	no data	no data
45	1007074	WGS	OTOF	AR	2-26685045-C-T	NM_001287489.2	c.5197G>A	NP_001274418.1	p.Glu1733Lys	missense_variant	LP	PM1+PM2+PM3+PP3	Pathogenic	Likely pathogenic	Pathogenic	Choi BY, Ahmed ZM, Riazuddin S, Bhinder MA, Shahzad M, Husnain T, Riazuddin S, Griffith AJ, Friedman TB. Identities and frequencies of mutations of the otoferlin gene (OTOF) causing DFNB9 deafness in Pakistan. Clin Genet. 2009 Mar;75(3):237-43. doi: 10.1111/j.1399-0004.2008.01128.x. PMID: 19250381; PMCID: PMC3461579.	19250381
	1007074	WGS	OTOF	AR	2-26691333-G-A	NM_001287489.2	c.4033C>T	NP_001274418.1	p.Gln1345Ter	stop_gained	P	PVS1+PM2+PP3	Pathogenic	no data	no data	no data	no data
	1007074	WGS	OTOF	AR	2-26741903-A-G	NM_001287489.2	c.302T>C	NP_001274418.1	p.Ile101Thr	missense_variant	VUS	PM2+PP3	Pathogenic	Uncertain significance (Mar 11, 2022)	Unknown significance	no data	no data
46	1007085	WGS	MYO7A	AD,AR	11-76885935-C-CA	NM_000260.4	c.2070_2071insA	NP_000251.3	p.Gly691ArgfsTer20	frameshift_variant	P	PVS1+PM1+PM2+PP4	Pathogenic	no data	no data	no data	no data
47	1007116	WGS	OTOF	AR	2-26700313-C-A	NM_001287489.2	c.2377G>T	NP_001274418.1	p.Glu793Ter	stop_gained	P	PVS1+PM2+PP3	Pathogenic	no data	Pathogenic	no data	no data
	1007116	WGS	OTOF	AR	2-26724621-C-G	NM_001287489.2	c.765+1G>C			splice_donor_variant	P	PVS1+PM2+PM3	Pathogenic	no data	Pathogenic	no data	no data
48	1007131	WGS	GJB2	AD|AR|DD	13-20763294-G-A	NM_004004.6	c.427C>T	NP_003995.2	p.Arg143Trp	missense_variant	P	PS1+ PM2_Supporting+ PM3_VeryStrong+ PM5+ PP1_Strong+ PP3	Pathogenic	Pathogenic (Mar 24, 2022)	Pathogenic	Minami SB, Masuda S, Usui S, Mutai H, Matsunaga T. Comorbidity of GJB2 and WFS1 mutations in one family. Gene. 2012 Jun 15;501(2):193-7. doi: 10.1016/j.gene.2012.03.060. Epub 2012 Mar 31. Erratum in: Gene. 2012 Aug 10;504(2):313. PMID: 22498363.	22498363
	1007131	WGS	GJB2	AD|AR|DD	13-20763360-TCTC-T	NM_004004.6	c.358_360del	NP_003995.2	p.Glu120del	inframe_deletion	P	PS1+ PS3_Supporting+ PM2_Supporting+ PM3_VeryStrong+ PM4+ PS4	Pathogenic	Pathogenic (Nov 27, 2021)	Pathogenic	Koohiyan M, Hashemzadeh-Chaleshtori M, Salehi M, Abtahi H, Reiisi S, Pourreza MR, Noori-Daloii MR, Tabatabaiefar MA. GJB2 mutations causing autosomal recessive non-syndromic hearing loss (ARNSHL) in two Iranian populations: Report of two novel variants. Int J Pediatr Otorhinolaryngol. 2018 Apr;107:121-126. doi: 10.1016/j.ijporl.2018.01.012. Epub 2018 Jan 31. PMID: 29501291.	29501291
49	1007133	WGS	ATP1A3	AD denovo	19-42474427-C-T	ENST00000441343.1	c.2452G>A	ENSP00000411503.1	p.Glu818Lys	missense_variant	P	PS2+ PS3+ PS4_Moderate+ PM2+ PP3	Pathogenic	Pathogenic (May 22, 2022)	no data	Nicolaides P, Appleton RE, Fryer A. Cerebellar ataxia, areflexia, pes cavus, optic atrophy, and sensorineural hearing loss (CAPOS): a new syndrome. J Med Genet. 1996 May;33(5):419-21. doi: 10.1136/jmg.33.5.419. PMID: 8733056; PMCID: PMC1050615.	8733056
50	1007148	WGS	OTOF	AR	2-26688592-G-A	NM_001287489.2	c.4747C>T	NP_001274418.1	p.Arg1583Cys	missense_variant	LP	PM1+PM2+PM5+PP3	Pathogenic	Pathogenic/Likely pathogenic (Aug 1, 2020)	Pathogenic	Romanos J, Kimura L, Fávero ML, Izarra FA, de Mello Auricchio MT, Batissoco AC, Lezirovitz K, Abreu-Silva RS, Mingroni-Netto RC. Novel OTOF mutations in Brazilian patients with auditory neuropathy. J Hum Genet. 2009 Jul;54(7):382-5. doi: 10.1038/jhg.2009.45. Epub 2009 May 22. PMID: 19461658.	19461658
	1007148	WGS	OTOF	AR	2-26700618-C-G	NM_001287489.2	c.2215-1G>C			splice_acceptor_variant	P	PVS1+PM2+PP5	Pathogenic	Uncertain significance (Nov 22, 2018)	Pathogenic	no data	no data
51	1007175	WGS	MYO7A	AD,AR	11-76900487-G-C	NM_000260.4	c.3602G>C	NP_000251.3	p.Cys1201Ser	missense_variant	LP	PM1+PM2+PM3+PM5+PP3+PP4+PP5	Likely pathogenic	Conflicting interpretations of pathogenicity (Dec 12, 2021)	Likely pathogenic	Yoshimura H, Iwasaki S, Kanda Y, Nakanishi H, Murata T, Iwasa Y, Nishio SY, Takumi Y, Usami S. An Usher syndrome type 1 patient diagnosed before the appearance of visual symptoms by MYO7A mutation analysis. Int J Pediatr Otorhinolaryngol. 2013 Feb;77(2):298-302. doi: 10.1016/j.ijporl.2012.11.007. Epub 2012 Dec 11. PMID: 23237960.	23237960
	1007175	WGS	MYO7A	AD,AR	11-76867932-G-A	NM_000260.4	c.617G>A	NP_000251.3	p.Arg206His	missense_variant	LP	PM1+PM2+PM3+PM5+PP3+PP4	Likely pathogenic	Uncertain significance (Oct 19, 2020)	Unknown significance	Hu P, Xie DH, Xiao ZA, Wu WJ, Ge SL, Hu ZM, Xia K. [Mutation screening in selected exons of myosin 7a gene in prelingual non-syndromic hearing impairment patients]. Zhonghua Er Bi Yan Hou Ke Za Zhi. 2004 Sep;39(9):538-42. Chinese. PMID: 15606003.	15606003
52	1007198	WGS	AIFM1	XLR/XLD	X-129271098-G-A	NM_004208.4	c.1030C>T	NP_004199.1	p.Leu344Phe	missense_variant	LP	PS1+ PP3+ PP1	Likely pathogenic	Conflicting interpretations of pathogenicity​（May 16, 2022）	Unknown significance	Zong L, Guan J, Ealy M, Zhang Q, Wang D, Wang H, Zhao Y, Shen Z, Campbell CA, Wang F, Yang J, Sun W, Lan L, Ding D, Xie L, Qi Y, Lou X, Huang X, Shi Q, Chang S, Xiong W, Yin Z, Yu N, Zhao H, Wang J, Wang J, Salvi RJ, Petit C, Smith RJ, Wang Q. Mutations in apoptosis-inducing factor cause X-linked recessive auditory neuropathy spectrum disorder. J Med Genet. 2015 Aug;52(8):523-31. doi: 10.1136/jme…	25986071
53	1007265	WGS	ATP1A3	AD	19-42474427-C-T	ENST00000441343.1	c.2452G>A	ENSP00000411503.1	p.Glu818Lys	missense_variant	P	PS4_Moderate+ PS3+ PM2+ PP3	Pathogenic	Pathogenic (May 22, 2022)	no data	Nicolaides P, Appleton RE, Fryer A. Cerebellar ataxia, areflexia, pes cavus, optic atrophy, and sensorineural hearing loss (CAPOS): a new syndrome. J Med Genet. 1996 May;33(5):419-21. doi: 10.1136/jmg.33.5.419. PMID: 8733056; PMCID: PMC1050615.	8733056
54	1407297	WGS	PRX	AD, AR	19-40902224-G-A	NM_181882.3	c.2035C>T	NP_870998.2	p.Arg679Ter	stop_gained	P	PVS1+PM2+PP3	Pathogenic	Uncertain significance (-)	no data	Choi YJ, Hyun YS, Nam SH, Koo H, Hong YB, Chung KW, Choi BO. Novel Compound Heterozygous Nonsense PRX Mutations in a Korean Dejerine-Sottas Neuropathy Family. J Clin Neurol. 2015 Jan;11(1):92-6. doi: 10.3988/jcn.2015.11.1.92. Epub 2014 Nov 11. PMID: 25628743; PMCID: PMC4302186.	25628743
	1407297	WGS	SMAD4	AD	18-48581250-C-T	NM_005359.6	c.554C>T	NP_005350.1	p.Pro185Leu	missense_variant	LP	PM1+PM2+PP1+PP2	Likely pathogenic	Uncertain significance (Aug 24, 2021)	no data	no data	no data
55	1507325	WGS	MYO7A	AD,AR	11-76871323-G-A	NM_000260.4	c.1195G>A	NP_000251.3	p.Val399Ile	missense_variant	P	PM1+ PM2+PS4_supporting+PP4	Pathogenic	Uncertain significance (Aug 1, 2019)	Unknown significance	no data	no data
	1507325	WGS	WFS1	AD|AR|AD	4-6279355-C-T	NM_006005.3	c.173C>T	NP_005996.2	p.Ala58Val	missense_variant	LP	PM1+ PM2+PM5+PP4+PP5	Likely pathogenic	Conflicting interpretations of pathogenicity (Nov 27, 2021)	Unknown significance	no data	no data
56	1507326	WGS	MYO7A	AD,AR	11-76900487-G-C	NM_000260.4	c.3602G>C	NP_000251.3	p.Cys1201Ser	missense_variant	LP	PM1++PM5+PP3+PP4+PP5	Likely pathogenic	Conflicting interpretations of pathogenicity (Dec 12, 2021)	Likely pathogenic	Yoshimura H, Iwasaki S, Kanda Y, Nakanishi H, Murata T, Iwasa Y, Nishio SY, Takumi Y, Usami S. An Usher syndrome type 1 patient diagnosed before the appearance of visual symptoms by MYO7A mutation analysis. Int J Pediatr Otorhinolaryngol. 2013 Feb;77(2):298-302. doi: 10.1016/j.ijporl.2012.11.007. Epub 2012 Dec 11. PMID: 23237960.	23237960
	1507326	WGS	OTOF	AR	2-26681086-C-T	NM_001287489.2	c.5816G>A	NP_001274418.1	p.Arg1939Gln	missense_variant	LP	PM2+PM3+PM5+PP1+PP3	Pathogenic	Pathogenic (Feb 20, 2018)	Pathogenic	no data	no data
	1507326	WGS	OTOF	AR	2-26700618-C-G	NM_001287489.2	c.2215-1G>C			splice_acceptor_variant	P	PVS1+PM2+PP5	Pathogenic	Uncertain significance (Nov 22, 2018)	Pathogenic	no data	no data
57	1507329	WGS	AIFM1	XLR/XLD	X-129267328-T-A	NM_004208.4	c.1408A>T	NP_004199.1	p.Thr470Ser	missense_variant	LP	PM1+PM2+PP3+PP4	Likely pathogenic	no data	no data	no data	no data
58	1507332	WGS	WFS1	AD|AR|AD	4-6303030-T-G	NM_006005.3	c.1508T>G	NP_005996.2	p.Val503Gly	missense_variant	LP	PM1+PM2+PM5+PP4	Likely pathogenic	no data	Unknown significance	no data	no data
59	1507335	WGS	TWNK	AR|AR|AD	10-102749545-G-A	NM_021830.5	c.1388G>A	NP_068602.2	p.Arg463Gln	missense_variant	LP	PM1+PM2+PM3+PM5	Likely pathogenic	no data	Pathogenic	Dai LF, Fang F, Liu ZM, Shen DM, Ding CH, Li JW, Ren XT, Wu HS. [Phenotype and genotype of twelve Chinese children with mitochondrial DNA depletion syndromes]. Zhonghua Er Ke Za Zhi. 2019 Mar 2;57(3):211-216. Chinese. doi: 10.3760/cma.j.issn.0578-1310.2019.03.011. PMID: 30818899.	30818899
	1507335	WGS	TWNK	AR|AR|AD	10-102749545-G-A	NM_021830.5	c.1388G>A	NP_068602.2	p.Arg463Gln	missense_variant	LP	PM1+PM2+PM3+PM5	Likely pathogenic	no data	Pathogenic	Dai LF, Fang F, Liu ZM, Shen DM, Ding CH, Li JW, Ren XT, Wu HS. [Phenotype and genotype of twelve Chinese children with mitochondrial DNA depletion syndromes]. Zhonghua Er Ke Za Zhi. 2019 Mar 2;57(3):211-216. Chinese. doi: 10.3760/cma.j.issn.0578-1310.2019.03.011. PMID: 30818899.	30818899
60	1507337	Panel	OPA1	AD de novo	3-193363555-G-A	NM_130837.3	c.1720G>A	NP_570850.2	p.Glu574Lys	missense_variant	P	PS2+PM1+PM2+PP3+PP4	Pathogenic	Likely pathogenic (Jul 1, 2021)	no data	Guan J, Li J, Chen G, Shi T, Lan L, Wu X, Zhao C, Wang D, Wang H, Wang Q. Family trio-based sequencing in 404 sporadic bilateral hearing loss patients discovers recessive and De novo genetic variants in multiple ways. Eur J Med Genet. 2021 Oct;64(10):104311. doi: 10.1016/j.ejmg.2021.104311. Epub 2021 Aug 17. PMID: 34416374.	34416374
61	1507339	WGS	CDH2	AD	18-25565662-G-C	NM_001792.5	c.1805C>G	NP_001783.2	p.Ala602Gly	missense_variant	LP	PM1+PM2+PP1+PP2	Likely pathogenic	no data	no data	no data	no data
62	1507348	WGS	WFS1	AD|AR|AD	4-6303644-C-T	NM_006005.3	c.2122C>T	NP_005996.2	p.Arg708Cys	missense_variant	LP	PS1+ PM2+ PP3+PP4	Likely pathogenic	Uncertain significance (Dec 19, 2021)	Pathogenic	Tessa A, Carbone I, Matteoli MC, Bruno C, Patrono C, Patera IP, De Luca F, Lorini R, Santorelli FM. Identification of novel WFS1 mutations in Italian children with Wolfram syndrome. Hum Mutat. 2001 Apr;17(4):348-9. doi: 10.1002/humu.32. PMID: 11295831.	11295831
63	1507405	WGS	AIFM1	XLR/XLD	X-129265731-C-T	NM_004208.4	c.1492G>A	NP_004199.1	p.Val498Met	missense_variant	LP	PM1+PM2+PS4_Supporting+PP3+PP4	Likely pathogenic	Likely pathogenic	Likely pathogenic	no data	no data
64	1507416	WGS	OTOF	AR	2-26703181-T-C	NM_001287489.2	c.1804-2A>G			splice_acceptor_variant	P	PVS1+PM2+PP5	Pathogenic	Likely pathogenic	no data	Romanos J, Kimura L, Fávero ML, Izarra FA, de Mello Auricchio MT, Batissoco AC, Lezirovitz K, Abreu-Silva RS, Mingroni-Netto RC. Novel OTOF mutations in Brazilian patients with auditory neuropathy. J Hum Genet. 2009 Jul;54(7):382-5. doi: 10.1038/jhg.2009.45. Epub 2009 May 22. PMID: 19461658.	19461658
	1507416	WGS	OTOF	AR	2-26686935-G-T	NM_001287489.2	c.5000C>A	NP_001274418.1	p.Ala1667Asp	missense_variant	LP	PM2+PM3_Strong+PP3	Pathogenic	no data	Unknown significance	no data	no data
65	1507420	WGS	NEFL	AD, AR|AD	8-24813269-AG-A	NM_006158.5	c.760del	NP_006149.2	p.Leu254PhefsTer34	frameshift_variant	P	PVS1+PM2+PP1	Pathogenic	no data	no data	no data	no data
	1507420	WGS	NOTCH3	AD	19-15296313-T-C	NM_000435.3	c.2129A>G	NP_000426.2	p.Tyr710Cys	missense_variant	LP	PM1+PM2+PP1+PP2+PP5	Likely pathogenic	no data	no data	no data	no data
66	1507426	WGS	AIFM1	XLR/XLD	X-129271098-G-A	NM_004208.4	c.1030C>T	NP_004199.1	p.Leu344Phe	missense_variant	LP	PP1_Strong+PP3+PP4	Likely pathogenic	Conflicting interpretations of pathogenicity​（May 16, 2022）	Unknown significance	Zong L, Guan J, Ealy M, Zhang Q, Wang D, Wang H, Zhao Y, Shen Z, Campbell CA, Wang F, Yang J, Sun W, Lan L, Ding D, Xie L, Qi Y, Lou X, Huang X, Shi Q, Chang S, Xiong W, Yin Z, Yu N, Zhao H, Wang J, Wang J, Salvi RJ, Petit C, Smith RJ, Wang Q. Mutations in apoptosis-inducing factor cause X-linked recessive auditory neuropathy spectrum disorder. J Med Genet. 2015 Aug;52(8):523-31. doi: 10.1136/jme…	25986071
	1507426	WGS	AIFM1	XLR/XLD	X-129272633-T-A	NM_004208.4	c.902A>T	NP_004199.1	p.Lys301Ile	missense_variant	LP	PM1+PM2+PP1+PP3+PP4	Likely pathogenic	no data	no data	no data	no data
67	1607621	WGS	ATP1A3	AD	19-42474427-C-T	ENST00000441343.1	c.2452G>A	ENSP00000411503.1	p.Glu818Lys	missense_variant	P	PS4_Moderate+ PS3+ PM2+ PP3	Pathogenic	Pathogenic (May 22, 2022)	no data	Nicolaides P, Appleton RE, Fryer A. Cerebellar ataxia, areflexia, pes cavus, optic atrophy, and sensorineural hearing loss (CAPOS): a new syndrome. J Med Genet. 1996 May;33(5):419-21. doi: 10.1136/jmg.33.5.419. PMID: 8733056; PMCID: PMC1050615.	8733056
68	1607625	Panel	OTOF	AR	2-26725209-CT-C	NM_001287489.2	c.669delA	NP_001274418.1	p.Leu223LeufsTer38	frameshift_variant	P	PVS1+ PM2+PP3	Likely pathogenic	Likely pathogenic (Jul 1, 2021)	VUS	Guan J, Li J, Chen G, Shi T, Lan L, Wu X, Zhao C, Wang D, Wang H, Wang Q. Family trio-based sequencing in 404 sporadic bilateral hearing loss patients discovers recessive and De novo genetic variants in multiple ways. Eur J Med Genet. 2021 Oct;64(10):104311. doi: 10.1016/j.ejmg.2021.104311. Epub 2021 Aug 17. PMID: 34416374.	34416374
	1607625	Panel	OTOF	AR	2-26699759-C-T	NM_001287489.2	c.2676G>A	NP_001274418.1	p.Lys892Lys	missense_variant	VUS|P	PM2+ PM3+PP3	Likely pathogenic	Uncertain significance (Jul 1, 2021)	no data	Guan J, Li J, Chen G, Shi T, Lan L, Wu X, Zhao C, Wang D, Wang H, Wang Q. Family trio-based sequencing in 404 sporadic bilateral hearing loss patients discovers recessive and De novo genetic variants in multiple ways. Eur J Med Genet. 2021 Oct;64(10):104311. doi: 10.1016/j.ejmg.2021.104311. Epub 2021 Aug 17. PMID: 34416374.	34416374
	1607625	Panel	OTOF	AR	2-26697409-T-A	NM_001287489.2	c.3260A>T	NP_001274418.1	p.Asp1087Val	missense_variant	VUS	PM2+ PM5+PP3	Likely pathogenic	Uncertain significance (Jul 1, 2021)	no data	Guan J, Li J, Chen G, Shi T, Lan L, Wu X, Zhao C, Wang D, Wang H, Wang Q. Family trio-based sequencing in 404 sporadic bilateral hearing loss patients discovers recessive and De novo genetic variants in multiple ways. Eur J Med Genet. 2021 Oct;64(10):104311. doi: 10.1016/j.ejmg.2021.104311. Epub 2021 Aug 17. PMID: 34416374.	34416374
69	1607630	WGS	OTOF	AR	2-26683866-G-A	NM_001287489.2	c.5566C>T	NP_001274418.1	p.Arg1856Trp	missense_variant	LP	PM1+PM2+PM5+PP3	Likely pathogenic	Uncertain significance (Nov 14, 2011)	Pathogenic	no data	no data
	1607630	WGS	OTOF	AR	2-26686435-C-A	NM_001287489.2	c.5108G>T	NP_001274418.1	p.Arg1703Leu	missense_variant	VUS|LP	PM2+PM3+PP3	Likely pathogenic	Uncertain significance (Jul 1, 2021)	no data	Guan J, Li J, Chen G, Shi T, Lan L, Wu X, Zhao C, Wang D, Wang H, Wang Q. Family trio-based sequencing in 404 sporadic bilateral hearing loss patients discovers recessive and De novo genetic variants in multiple ways. Eur J Med Genet. 2021 Oct;64(10):104311. doi: 10.1016/j.ejmg.2021.104311. Epub 2021 Aug 17. PMID: 34416374.	34416374
	1607630	WGS	OTOF	AR	2-26686433-G-GGAA	NM_001287489.2	c.5109_5110insTTC	NP_001274418.1	p.Arg1703_Leu1704insPhe	inframe_insertion	VUS|P	PM2+PM4+PP3	Likely pathogenic	Uncertain significance (Jul 1, 2021)	no data	Guan J, Li J, Chen G, Shi T, Lan L, Wu X, Zhao C, Wang D, Wang H, Wang Q. Family trio-based sequencing in 404 sporadic bilateral hearing loss patients discovers recessive and De novo genetic variants in multiple ways. Eur J Med Genet. 2021 Oct;64(10):104311. doi: 10.1016/j.ejmg.2021.104311. Epub 2021 Aug 17. PMID: 34416374.	34416374
70	1607637	WGS	OTOF	AR	2-26684647-C-T	NM_001287489.2	c.5450G>A	NP_001274418.1	p.Trp1817Ter	missense_variant	P	PVS1+PM1+PM2+PP3	Pathogenic	no data	Unknown significance	no data	no data
	1607637	WGS	OTOF	AR	2-26686935-G-T	NM_001287489.2	c.5000C>A	NP_001274418.1	p.Ala1667Asp	missense_variant	LP	PM2+PM3_Strong+PP3	Pathogenic	no data	Unknown significance	no data	no data
71	1707765	WGS	WFS1	AD|AR|AD	4-6304167-T-G	NM_006005.3	c.2645T>G	NP_005996.2	p.Phe882Cys	missense_variant	LP	PM1+PM2+PP3+PP4	Likely pathogenic	no data	Unknown significance	no data	no data
72	1707785	WGS	MYO7A	AD,AR	11-76893178-A-G	NM_000260.4	c.3086A>G	NP_000251.3	p.His1029Arg	missense_variant	LP	PM1+PM2+PP3+PP4	Likely pathogenic	Conflicting interpretations of pathogenicity (Dec 16, 2021)	Benign	no data	no data
	1707785	WGS	AIFM1	XLR/XLD	X-129271098-G-A	NM_004208.4	c.1030C>T	NP_004199.1	p.Leu344Phe	missense_variant	LP	PP1_Strong+PP3+PP4	Likely pathogenic	Conflicting interpretations of pathogenicity​（May 16, 2022）	Unknown significance	Zong L, Guan J, Ealy M, Zhang Q, Wang D, Wang H, Zhao Y, Shen Z, Campbell CA, Wang F, Yang J, Sun W, Lan L, Ding D, Xie L, Qi Y, Lou X, Huang X, Shi Q, Chang S, Xiong W, Yin Z, Yu N, Zhao H, Wang J, Wang J, Salvi RJ, Petit C, Smith RJ, Wang Q. Mutations in apoptosis-inducing factor cause X-linked recessive auditory neuropathy spectrum disorder. J Med Genet. 2015 Aug;52(8):523-31. doi: 10.1136/jme…	25986071
73	1707823	Panel	OPA1	AD	3-193384105-CTTGTT-C	NM_015560.2	c.2635_2639delTTGTT	NP_570850.2	p.Phe880AlafsTer21	frameshift_variant	LP	PVS1+PM2	Likely pathogenic	no data	Pathogenic	no data	no data
74	1707834	WGS	AIFM1	XLR/XLD	X-129267342-G-A	NM_004208.4	c.1394C>T	NP_004199.1	p.Ala465Val	missense_variant	LP	PM1+PM2+PP3+PP4	Likely pathogenic	no data	no data	no data	no data
	1707834	WGS	KIF5A	AD denovo	12-57971826-A-G	NM_004984.2	c.2396A>G	NP_004975.2	p.Lys799Arg	missense_variant	LP	PM2+PM5+PM6+PP3	Likely pathogenic	no data	no data	no data	no data
75	1707877	WGS	WFS1	AD|AR|AD	4-6303573-C-T	NM_006005.3	c.2051C>T	NP_005996.2	p.Ala684Val	missense_variant	P	PP1_Strong+ PS3_Supporting+ PS4_Moderate+ PM2+ PP3+PP4	Pathogenic	Pathogenic (May 22, 2022)	Pathogenic	Tessa A, Carbone I, Matteoli MC, Bruno C, Patrono C, Patera IP, De Luca F, Lorini R, Santorelli FM. Identification of novel WFS1 mutations in Italian children with Wolfram syndrome. Hum Mutat. 2001 Apr;17(4):348-9. doi: 10.1002/humu.32. PMID: 11295831.	11295831
76	1707918	Panel	OTOF	AR	2-26686440-C-A	NM_001287489.2	c.5104-1G>T			splice_acceptor_variant	LP	PVS1+PM2	Likely pathogenic	Likely pathogenic (Jul 1, 2021)	no data	Guan J, Li J, Chen G, Shi T, Lan L, Wu X, Zhao C, Wang D, Wang H, Wang Q. Family trio-based sequencing in 404 sporadic bilateral hearing loss patients discovers recessive and De novo genetic variants in multiple ways. Eur J Med Genet. 2021 Oct;64(10):104311. doi: 10.1016/j.ejmg.2021.104311. Epub 2021 Aug 17. PMID: 34416374.	34416374
	1707918	Panel	OTOF	AR	2-26700281-C-CA	NM_001287489.2	c.2406+2_2406+3insT			splice_acceptor_variant	VUS|P	PM2+PM3+PP3	Likely pathogenic	no data	no data	no data	no data
77	1707925	Panel	OTOF	AR	2-26686935-G-T	NM_001287489.2	c.5000C>A	NP_001274418.1	p.Ala1667Asp	missense_variant	LP	PM2+PM3+PM4+PP3	Likely pathogenic	no data	Unknown significance	no data	no data
	1707925	Panel	OTOF	AR	2-26699819-G-GAGGAGC	NM_001287489.2	c.2615_2616insGCTCTT	NP_001274418.1	p.870_871insAlaLeu	inframe_insertion	LP	PM2+PM3_Strong+PP3	Likely pathogenic	no data	no data	no data	no data
78	1808032	Panel	OTOF	AR	2-26698891-TGGAACGCCTGCTTCTCTGTG-T	NM_001287489.2	c.2867-5_2881del			inframe_insertion	LP	PM1+PM2+PM4+PP1+PP3	Likely pathogenic	Pathogenic (Jul 1, 2021)	Unknown significance	Guan J, Li J, Chen G, Shi T, Lan L, Wu X, Zhao C, Wang D, Wang H, Wang Q. Family trio-based sequencing in 404 sporadic bilateral hearing loss patients discovers recessive and De novo genetic variants in multiple ways. Eur J Med Genet. 2021 Oct;64(10):104311. doi: 10.1016/j.ejmg.2021.104311. Epub 2021 Aug 17. PMID: 34416374.	34416374
	1808032	Panel	OTOF	AR	2-26703836-C-T	NM_001287489.2	c.1621G>A	NP_001274418.1	p.Gly541Ser	missense_variant	LP	PM1+PM2+PM3_Strong+PP1+PP3	Likely pathogenic	Pathogenic (Jul 1, 2017)	Pathogenic	Matsunaga T, Mutai H, Kunishima S, Namba K, Morimoto N, Shinjo Y, Arimoto Y, Kataoka Y, Shintani T, Morita N, Sugiuchi T, Masuda S, Nakano A, Taiji H, Kaga K. A prevalent founder mutation and genotype-phenotype correlations of OTOF in Japanese patients with auditory neuropathy. Clin Genet. 2012 Nov;82(5):425-32. doi: 10.1111/j.1399-0004.2012.01897.x. Epub 2012 Jun 1. PMID: 22575033.	22575033
79	1808104	Panel	OTOF	AR	2-26684950-C-A	NM_001287489.2	c.5291+1G>T			splice_acceptor_variant	LP	PVS1+PM2	Likely pathogenic	no data	Unknown significance	no data	no data
	1808104	Panel	OTOF	AR	2-26683866-G-A	NM_001287489.2	c.5566C>T	NP_001274418.1	p.Arg1856Trp	missense_variant	VUS|LP	PM2+PM5+PP3	Likely pathogenic	Uncertain significance (Nov 14, 2011)	Pathogenic	no data	no data
80	1808147	Panel	OPA1	AD de novo	3-193361229-T-C	NM_015560.2	c.1208T>C	NP_570850.2	p.Ile403Thr	missense_variant	P	PS2+PM1+PM2+PP3+PP4+PP5	Pathogenic	Likely pathogenic (Jul 7, 2016)	Likely pathogenic	no data	no data
81	1808159	Panel	AIFM1	XLR/XLD	X-129270061-G-A	NM_004208.3	c.1264C>T	NP_004199.1	p.Arg422Trp	missense_variant	LP	PM2+PM5+PP3+PP4	Likely pathogenic	Pathogenic/Likely pathogenic (Sep 1, 2021)	Pathogenic	Zong L, Guan J, Ealy M, Zhang Q, Wang D, Wang H, Zhao Y, Shen Z, Campbell CA, Wang F, Yang J, Sun W, Lan L, Ding D, Xie L, Qi Y, Lou X, Huang X, Shi Q, Chang S, Xiong W, Yin Z, Yu N, Zhao H, Wang J, Wang J, Salvi RJ, Petit C, Smith RJ, Wang Q. Mutations in apoptosis-inducing factor cause X-linked recessive auditory neuropathy spectrum disorder. J Med Genet. 2015 Aug;52(8):523-31. doi: 10.1136/jme…	25986071
82	1908273	Panel	FDXR	AR	17-72861040-G-A	NM_001258012.1	c.752C>T	NP_001244941.2	p.Thr251Met	missense_variant	LP	PM1+PM2+PP2+PP3	Likely pathogenic	no data	Unknown significance	no data	no data
	1908273	Panel	FDXR	AR	17-72862590-TC-T	NM_001258012.1	c.499delG	NP_001244941.2	p.Glu167ArgfsTer8	frameshift_variant	LP	PVS1+ PM2	Likely pathogenic	Likely pathogenic (Jul 1, 2021)	no data	Guan J, Li J, Chen G, Shi T, Lan L, Wu X, Zhao C, Wang D, Wang H, Wang Q. Family trio-based sequencing in 404 sporadic bilateral hearing loss patients discovers recessive and De novo genetic variants in multiple ways. Eur J Med Genet. 2021 Oct;64(10):104311. doi: 10.1016/j.ejmg.2021.104311. Epub 2021 Aug 17. PMID: 34416374.	34416374
83	1908292	Panel	ATP1A3	AD de novo	19-42474427-C-T	NM_152296.4	c.2452G>A	NP_689509.1	p.Glu818Lys	missense_variant	P	PS2+ PS3+ PS4_Moderate+ PM2+ PP3	Pathogenic	Pathogenic (May 22, 2022)	no data	Nicolaides P, Appleton RE, Fryer A. Cerebellar ataxia, areflexia, pes cavus, optic atrophy, and sensorineural hearing loss (CAPOS): a new syndrome. J Med Genet. 1996 May;33(5):419-21. doi: 10.1136/jmg.33.5.419. PMID: 8733056; PMCID: PMC1050615.	8733056
84	1908306	Panel	OPA1	AD/AR	3-193361222-G-C	NM_015560.2	c.1201G>C	NP_570850.2	p.Gly401Arg	missense_variant	P	PP1_strong+PM1+PM2+PM5+PP3+PP4	Pathogenic	no data	Pathogenic	no data	no data
85	1908314	Panel	OTOF	AR	2-26683862-C-T	NM_001287489.2	c.5570G>A	NP_001274418.1	p.Gly1857Asp	missense_variant	LP	PM1+PM2+PM3+PP3	Likely pathogenic	Likely pathogenic	no data	no data	no data
	1908314	Panel	OTOF	AR	2-26685027-AGTA-A	NM_001287489.2	c.5212_5214delATC	NP_001274418.1	p.Ile1738del	inframe_deletion	LP	PM1+PM2+PM4+PP3	Likely pathogenic	no data	no data	no data	no data
86	1908399	Panel	AIFM1	XLR/XLD	X-129281749-C-T	NM_004208.3	c.452G>A	NP_004199.1	p.Arg151Gln	missense_variant	LP	PS4_Moderate+PM2+PP3+PP4	Likely pathogenic	Conflicting interpretations of pathogenicity (Aug 28, 2021)	Pathogenic	no data	no data
87	1908439	Panel	OTOF	AR	2-26698788-G-T	NM_001287489.2	c.2985C>A	NP_001274418.1	p.Cys995Ter	stop_gained	LP	PVS1+PM2	Likely pathogenic	Pathogenic (Jul 1, 2021)	no data	Guan J, Li J, Chen G, Shi T, Lan L, Wu X, Zhao C, Wang D, Wang H, Wang Q. Family trio-based sequencing in 404 sporadic bilateral hearing loss patients discovers recessive and De novo genetic variants in multiple ways. Eur J Med Genet. 2021 Oct;64(10):104311. doi: 10.1016/j.ejmg.2021.104311. Epub 2021 Aug 17. PMID: 34416374.	34416374
	1908439	Panel	OTOF	AR	2-26685039-G-A	NM_001287489.2	c.5203C>T	NP_001274418.1	p.Arg1735Trp	missense_variant	LP	PM1+PM2+PM3+PP3	Likely pathogenic	Likely pathogenic (Apr 12, 2021)	Pathogenic	Wu CC, Tsai CY, Lin YH, Chen PY, Lin PH, Cheng YF, Wu CM, Lin YH, Lee CY, Erdenechuluun J, Liu TC, Chen PL, Hsu CJ. Genetic Epidemiology and Clinical Features of Hereditary Hearing Impairment in the Taiwanese Population. Genes (Basel). 2019 Oct 1;10(10):772. doi: 10.3390/genes10100772. PMID: 31581539; PMCID: PMC6826657.	31581539
88	1908472	Panel	ATP1A3	AD de novo	19-42474427-C-T	NM_152296.4	c.2452G>A	NP_689509.1	p.Glu818Lys	missense_variant	P	PS2+ PS3+ PS4_Moderate+ PM2+ PP3	Pathogenic	Pathogenic (May 22, 2022)	no data	Nicolaides P, Appleton RE, Fryer A. Cerebellar ataxia, areflexia, pes cavus, optic atrophy, and sensorineural hearing loss (CAPOS): a new syndrome. J Med Genet. 1996 May;33(5):419-21. doi: 10.1136/jmg.33.5.419. PMID: 8733056; PMCID: PMC1050615.	8733056
89	2008490	Panel	OTOF	AR	2-26683548-G-T	NM_001287489.2	c.5780C>A	NP_001274418.1	p.Ala1927Asp	missense_variant	LP	PM2+PM3+PP2+PP3+PP5	Likely pathogenic	no data	no data	no data	no data
	2008490	Panel	OTOF	AR	2-26699081-G-T	NM_001287489.2	c.2781C>A	NP_001274418.1	p.Cys927Ter	stop_gained	LP	PVS1+PM2	Likely pathogenic	no data	no data	no data	no data
90	2008509	Panel	OTOF	AR	2-26684722-C-T	NM_001287489.2	c.5375G>A	NP_001274418.1	p.Arg1792His	missense_variant	LP	PM1+PM2+PM3+PM5+PP3	Likely pathogenic	Likely pathogenic(Dec 21, 2021)	Likely pathogenic	Almontashiri NAM, Alswaid A, Oza A, Al-Mazrou KA, Elrehim O, Tayoun AA, Rehm HL, Amr SS. Recurrent variants in OTOF are significant contributors to prelingual nonsydromic hearing loss in Saudi patients. Genet Med. 2018 Apr;20(5):536-544. doi: 10.1038/gim.2017.143. Epub 2017 Oct 19. PMID: 29048421; PMCID: PMC5929117.	29048421
	2008509	Panel	OTOF	AR	2-26686837-C-G	NM_001287489.2	c.5098G>C	NP_001274418.1	p.Glu1700Gln	missense_variant	LP	PM2+PM3_Strong+PP3	Likely pathogenic	Uncertain significance (Jun 23, 2021)	Pathogenic	Chiu YH, Wu CC, Lu YC, Chen PJ, Lee WY, Liu AY, Hsu CJ. Mutations in the OTOF gene in Taiwanese patients with auditory neuropathy. Audiol Neurootol. 2010;15(6):364-74. doi: 10.1159/000293992. Epub 2010 Mar 11. PMID: 20224275.	20224275
91	2008529	Panel	AIFM1	XLR/XLD	X-129267384-C-T	NM_004208.3	c.1352G>A	NP_004199.1	p.Arg451Gln	missense_variant	LP	PS3_Moderate+PM2+PP3+PP4	Likely pathogenic	Likely pathogenic (Dec 28, 2021)	Unknown significance	Wang QJ, Li QZ, Rao SQ, Lee K, Huang XS, Yang WY, Zhai SQ, Guo WW, Guo YF, Yu N, Zhao YL, Yuan H, Guan J, Leal SM, Han DY, Shen Y. AUNX1, a novel locus responsible for X linked recessive auditory and peripheral neuropathy, maps to Xq23-27.3. J Med Genet. 2006 Jul;43(7):e33. doi: 10.1136/jmg.2005.037929. PMID: 16816020; PMCID: PMC2564562.	16816020
92	2008536	Panel	OTOF	AR	2-26686837-C-G	NM_001287489.2	c.5098G>C	NP_001274418.1	p.Glu1700Gln	missense_variant	P	PM2+PM3_Strong+PP2+PP3+PP5	Pathogenic	Uncertain significance (Jun 23, 2021)	Pathogenic	Chiu YH, Wu CC, Lu YC, Chen PJ, Lee WY, Liu AY, Hsu CJ. Mutations in the OTOF gene in Taiwanese patients with auditory neuropathy. Audiol Neurootol. 2010;15(6):364-74. doi: 10.1159/000293992. Epub 2010 Mar 11. PMID: 20224275.	20224275
	2008536	Panel	OTOF	AR	2-26683865-C-T	NM_001287489.2	c.5567G>A	NP_001274418.1	p.Arg1856Gln	missense_variant	P	PM1+PM2+PM3_Strong+PP1+PP3	Pathogenic	not provided	Pathogenic	Choi BY, Ahmed ZM, Riazuddin S, Bhinder MA, Shahzad M, Husnain T, Riazuddin S, Griffith AJ, Friedman TB. Identities and frequencies of mutations of the otoferlin gene (OTOF) causing DFNB9 deafness in Pakistan. Clin Genet. 2009 Mar;75(3):237-43. doi: 10.1111/j.1399-0004.2008.01128.x. PMID: 19250381; PMCID: PMC3461579.	19250381
93	2008553	Panel	OTOF	AR	2-26706449-G-A	NM_001287489.2	c.1273C>T	NP_001274418.1	p.Arg425Ter	stop_gained	P	PVS1+PM1+PM2+PM5+PP3	Pathogenic	not provided	Pathogenic	Choi BY, Ahmed ZM, Riazuddin S, Bhinder MA, Shahzad M, Husnain T, Riazuddin S, Griffith AJ, Friedman TB. Identities and frequencies of mutations of the otoferlin gene (OTOF) causing DFNB9 deafness in Pakistan. Clin Genet. 2009 Mar;75(3):237-43. doi: 10.1111/j.1399-0004.2008.01128.x. PMID: 19250381; PMCID: PMC3461579.	19250381
	2008553	Panel	OTOF	AR	2-26696272-A-G	NM_001287489.2	c.3570+2T>C			splice_donor_variant	P	PVS1+PM2+PM3	Pathogenic	Likely pathogenic (Jul 10, 2021)	Pathogenic	no data	no data
94	2008560	Panel	AIFM1	XLR/XLD	X-129281749-C-T	NM_004208.3	c.452G>A	NP_004199.1	p.Arg151Gln	missense_variant	LP	PS4_Moderate+PM2+PP3+PP4	Likely pathogenic	Conflicting interpretations of pathogenicity (Aug 28, 2021)	Pathogenic	no data	no data
95	0400223-2	WGS	AIFM1	XLR/XLD	X-129271098-G-A	NM_004208.4	c.1030C>T	NP_004199.1	p.Leu344Phe	missense_variant	LP	PP1_Strong+PP3+PP4	Likely pathogenic	Conflicting interpretations of pathogenicity​（May 16, 2022）	Unknown significance	Zong L, Guan J, Ealy M, Zhang Q, Wang D, Wang H, Zhao Y, Shen Z, Campbell CA, Wang F, Yang J, Sun W, Lan L, Ding D, Xie L, Qi Y, Lou X, Huang X, Shi Q, Chang S, Xiong W, Yin Z, Yu N, Zhao H, Wang J, Wang J, Salvi RJ, Petit C, Smith RJ, Wang Q. Mutations in apoptosis-inducing factor cause X-linked recessive auditory neuropathy spectrum disorder. J Med Genet. 2015 Aug;52(8):523-31. doi: 10.1136/jme…	25986071
96	0702724-1	WGS	AIFM1	XLR/XLD	X-129270061-G-A	NM_004208.4	c.1264C>T	NP_004199.1	p.Arg422Trp	missense_variant	LP	PM2+PM5+PP3+PP4	Likely pathogenic	Pathogenic/Likely pathogenic (Sep 1, 2021)	Pathogenic	Zong L, Guan J, Ealy M, Zhang Q, Wang D, Wang H, Zhao Y, Shen Z, Campbell CA, Wang F, Yang J, Sun W, Lan L, Ding D, Xie L, Qi Y, Lou X, Huang X, Shi Q, Chang S, Xiong W, Yin Z, Yu N, Zhao H, Wang J, Wang J, Salvi RJ, Petit C, Smith RJ, Wang Q. Mutations in apoptosis-inducing factor cause X-linked recessive auditory neuropathy spectrum disorder. J Med Genet. 2015 Aug;52(8):523-31. doi: 10.1136/jme…	25986071
97	1507330-3	WGS	OTOF	AR	2-26688547-AG-A	NM_194248.2	c.4791del	NP_919224.1	p.Tyr1598Thrfs*13	frameshift_variant	P	PVS1+ PM2+ PP1_Moderate	Likely pathogenic	no data	no data	no data	no data
	1507330-3	WGS	OTOF	AR	2-26687850-A-G	NM_194248.2	c.4847T>C	NP_919224.1	p.Leu1616Pro	missense_variant	VUS	PM2+ PP3	Likely pathogenic	no data	no data	no data	no data
98	1908238-2	Panel	AIFM1	XLR/XLD	X-129271098-G-A	NM_004208.3	c.1030C>T	NP_004199.1	p.Leu344Phe	missense_variant	LP	PP1_Strong+PP3+PP4	Likely pathogenic	Conflicting interpretations of pathogenicity (Mar 14, 2022)	Unknown significance	Zong L, Guan J, Ealy M, Zhang Q, Wang D, Wang H, Zhao Y, Shen Z, Campbell CA, Wang F, Yang J, Sun W, Lan L, Ding D, Xie L, Qi Y, Lou X, Huang X, Shi Q, Chang S, Xiong W, Yin Z, Yu N, Zhao H, Wang J, Wang J, Salvi RJ, Petit C, Smith RJ, Wang Q. Mutations in apoptosis-inducing factor cause X-linked recessive auditory neuropathy spectrum disorder. J Med Genet. 2015 Aug;52(8):523-31. doi: 10.1136/jme…	25986071

## Sheet: Supplementary Data 5
Supplementary Data 5. Phenotypic data of 98 patients with confirmed pathogenic genes.
Gene	Left ear							Right ear							Presence of ASSR-L				Presence of ASSR-R				Elicited ABR		Presence of CM
	125Hz	250Hz	500Hz	1kHz	2kHz	4kHz	8kHz	125Hz	250Hz	500Hz	1kHz	2kHz	4kHz	8kHz	0.5KHz	1KHz	2KHz	4KHz	0.5KHz	1KHz	2KHz	4KHz	Left ear	Right ear	Left ear	Right ear
AIFM1	(11) 56.82 (14.88)	(25) 58.6 (18.74)	(25) 56.6 (18.18)	(25) 48.6 (21.48)	(25) 34.8 (17.05)	(25) 29.4 (14.6)	(25) 29.8 (23.96)	(11) 55.45 (21.62)	(25) 63.2 (14.06)	(25) 59.6 (17.73)	(25) 52.2 (20.26)	(25) 37.8 (22.18)	(25) 33 (21.55)	(25) 33.2 (27.53)	(2) 91.5 (10.61)	(2) 106.5 (10.61)	(2) 107 (7.07)	(2) 91 (0)	(2) 79 (7.07)	(2) 89 (14.14)	(2) 104.5 (10.61)	(2) 103.5 (3.54)	16.7%(4/24)	16.7%(4/24)	16.7%(4/24)	16.7%(4/24)
ATP1A3	(2) 80 (0)	(5) 86 (8.94)	(5) 88 (10.95)	(5) 75 (12.25)	(5) 62 (16.05)	(5) 63 (28.42)	(5) 51 (26.79)	(2) 77.5 (3.54)	(5) 79 (16.73)	(5) 78 (14.83)	(5) 68 (24.65)	(5) 59 (23.82)	(5) 63 (25.88)	(5) 44 (23.29)	(4) 84 (14.14)	(4) 101.5 (5)	(4) 85.75 (17.5)	(4) 69.75 (17.5)	(4) 66.5 (5)	(4) 91.5 (15)	(4) 82 (12.91)	(4) 71 (20)	0	0	71.4%(5/7)	71.4%(5/7)
CACNA1A	(0) 0 (0)	(1) 100 (0)	(1) 115 (0)	(1) 115 (0)	(1) 120 (0)	(1) 120 (0)	(1) 115 (0)	(0) 0 (0)	(1) 100 (0)	(1) 100 (0)	(1) 110 (0)	(1) 120 (0)	(1) 120 (0)	(1) 115 (0)	(1) 94 (0)	(1) 109 (0)	(1) 87 (0)	(1) 81 (0)	(1) 74 (0)	(1) 99 (0)	(1) 97 (0)	(1) 71 (0)	0	0	100%(1/1)	100%(1/1)
CDH2	(1) 45 (0)	(2) 47.5 (10.61)	(2) 40 (28.28)	(2) 42.5 (31.82)	(2) 27.5 (10.61)	(2) 40 (35.36)	(2) 37.5 (24.75)	(1) 75 (0)	(2) 57.5 (24.75)	(2) 57.5 (3.54)	(2) 52.5 (17.68)	(2) 37.5 (17.68)	(2) 47.5 (38.89)	(2) 42.5 (38.89)	(1) 74 (0)	(1) 69 (0)	(1) 77 (0)	(1) 81 (0)	(1) 64 (0)	(1) 79 (0)	(1) 57 (0)	(1) 51 (0)	0	0	0	0
FDXR	(1) 60 (0)	(1) 55 (0)	(1) 35 (0)	(1) 35 (0)	(1) 45 (0)	(1) 55 (0)	(1) 60 (0)	(1) 40 (0)	(1) 50 (0)	(1) 45 (0)	(1) 20 (0)	(1) 20 (0)	(1) 25 (0)	(1) 30 (0)	(0) 0 (0)	(0) 0 (0)	(0) 0 (0)	(0) 0 (0)	(0) 0 (0)	(0) 0 (0)	(0) 0 (0)	(0) 0 (0)	0	0	100%(1/1)	100%(1/1)
GJB2	(0) 0 (0)	(1) 100 (0)	(1) 95 (0)	(1) 110 (0)	(1) 110 (0)	(1) 110 (0)	(1) 105 (0)	(0) 0 (0)	(1) 100 (0)	(1) 105 (0)	(1) 110 (0)	(1) 105 (0)	(1) 110 (0)	(1) 105 (0)	(0) 0 (0)	(0) 0 (0)	(0) 0 (0)	(0) 0 (0)	(0) 0 (0)	(0) 0 (0)	(0) 0 (0)	(0) 0 (0)	0	0	0	0
GREB1L	(0) 0 (0)	(0) 0 (0)	(0) 0 (0)	(0) 0 (0)	(0) 0 (0)	(0) 0 (0)	(0) 0 (0)	(0) 0 (0)	(0) 0 (0)	(0) 0 (0)	(0) 0 (0)	(0) 0 (0)	(0) 0 (0)	(0) 0 (0)	(1) 74 (0)	(1) 89 (0)	(1) 97 (0)	(1) 91 (0)	(1) 44 (0)	(1) 59 (0)	(1) 77 (0)	(1) 71 (0)	0	0	0	100%(1/1)
KIF5A	(1) 60 (0)	(2) 60 (21.21)	(2) 65 (21.21)	(2) 55 (21.21)	(2) 50 (21.21)	(2) 37.5 (38.89)	(2) 40 (42.43)	(1) 55 (0)	(2) 70 (7.07)	(2) 70 (14.14)	(2) 52.5 (31.82)	(2) 45 (35.36)	(2) 42.5 (24.75)	(2) 40 (42.43)	(1) 84 (0)	(1) 79 (0)	(1) 67 (0)	(1) 61 (0)	(1) 84 (0)	(1) 89 (0)	(1) 67 (0)	(1) 61 (0)	0	0	100%(2/2)	100%(2/2)
MFN2	(0) 0 (0)	(1) 65 (0)	(1) 60 (0)	(1) 55 (0)	(1) 30 (0)	(1) 45 (0)	(1) 20 (0)	(0) 0 (0)	(1) 70 (0)	(1) 65 (0)	(1) 60 (0)	(1) 25 (0)	(1) 25 (0)	(1) 10 (0)	(0) 0 (0)	(0) 0 (0)	(0) 0 (0)	(0) 0 (0)	(0) 0 (0)	(0) 0 (0)	(0) 0 (0)	(0) 0 (0)	0	0	0	100%(1/1)
MYO7A	(3) 51.67 (23.63)	(7) 62.86 (24.47)	(7) 60.71 (30.47)	(7) 54.29 (30.88)	(7) 47.86 (32)	(7) 51.43 (30.78)	(7) 58.57 (32.37)	(3) 46.67 (7.64)	(7) 59.29 (25.4)	(7) 57.14 (23.78)	(7) 53.57 (24.1)	(7) 47.86 (28.12)	(7) 52.14 (33.77)	(7) 57.14 (32.39)	(4) 77.75 (17.97)	(4) 69 (21.6)	(4) 67 (8.16)	(4) 51 (8.16)	(4) 70.25 (12.5)	(4) 76.5 (20.62)	(4) 64.5 (17.08)	(4) 53.5 (5)	0	0	33.3%(3/9)	33.3%(3/9)
NEFL	(0) 0 (0)	(2) 87.5 (10.61)	(2) 85 (21.21)	(2) 90 (14.14)	(2) 75 (21.21)	(2) 65 (21.21)	(1) 85 (0)	(0) 0 (0)	(2) 80 (14.14)	(2) 77.5 (10.61)	(2) 92.5 (17.68)	(2) 80 (28.28)	(2) 65 (63.64)	(1) 15 (0)	(1) 64 (0)	(1) 79 (0)	(1) 67 (0)	(1) 71 (0)	(1) 64 (0)	(1) 79 (0)	(1) 77 (0)	(1) 71 (0)	50%(1/2)	50%(1/2)	50%(1/2)	50%(1/2)
NF2	(1) 60 (0)	(1) 60 (0)	(1) 60 (0)	(1) 35 (0)	(1) 25 (0)	(1) 25 (0)	(1) 10 (0)	(0) 0 (0)	(1) 50 (0)	(1) 55 (0)	(1) 60 (0)	(1) 35 (0)	(1) 25 (0)	(1) 10 (0)	(0) 0 (0)	(0) 0 (0)	(0) 0 (0)	(0) 0 (0)	(0) 0 (0)	(0) 0 (0)	(0) 0 (0)	(0) 0 (0)	0	0	0	0
NOTCH3	(0) 0 (0)	(4) 67.5 (22.55)	(4) 68.75 (29.55)	(4) 65 (36.97)	(4) 56.25 (37.05)	(4) 45 (34.88)	(3) 41.67 (28.43)	(0) 0 (0)	(4) 72.5 (15.55)	(4) 71.25 (12.5)	(4) 76.25 (19.31)	(4) 76.25 (17.02)	(4) 63.75 (36.83)	(3) 40 (26.46)	(2) 76.5 (17.68)	(2) 64 (21.21)	(2) 67 (0)	(2) 61 (14.14)	(2) 66.5 (3.54)	(2) 89 (14.14)	(2) 82 (7.07)	(2) 66 (7.07)	25%(1/4)	25%(1/4)	50%(2/4)	50%(2/4)
OPA1	(3) 48.33 (28.43)	(4) 66.25 (25.29)	(4) 70 (29.44)	(4) 65 (32.4)	(4) 55 (35.59)	(4) 62.5 (46.28)	(4) 70 (35.36)	(3) 50 (25.98)	(4) 63.75 (25.94)	(4) 76.25 (25.94)	(4) 73.75 (30.92)	(4) 73.75 (29.55)	(4) 78.75 (29.55)	(4) 70 (36.97)	(2) 74 (0)	(2) 74 (7.07)	(2) 82 (7.07)	(2) 71 (0)	(2) 74 (0)	(2) 79 (14.14)	(2) 92 (7.07)	(2) 66 (7.07)	0	0	60%(3/5)	60%(3/5)
OTOF	(2) 77.5 (3.54)	(8) 88.75 (9.16)	(11) 101.82 (11.89)	(11) 96.36 (15.02)	(11) 94.09 (22.67)	(10) 89 (24.01)	(6) 82.5 (32.67)	(2) 77.5 (3.54)	(8) 87.5 (11.65)	(11) 99.55 (10.6)	(12) 99.17 (14.43)	(12) 94.17 (19.98)	(11) 90 (24.7)	(6) 75.83 (24.38)	(25) 80.4 (14.61)	(25) 81.8 (22.29)	(25) 72.2 (19.77)	(25) 60.2 (12.88)	(25) 80.8 (14.43)	(25) 85 (20.98)	(25) 70.6 (18.16)	(25) 60 (14.24)	3.4%(1/29)	3.4%(1/29)	69%(20/29)	69%(20/29)
PRX	(0) 0 (0)	(0) 0 (0)	(0) 0 (0)	(0) 0 (0)	(0) 0 (0)	(0) 0 (0)	(0) 0 (0)	(0) 0 (0)	(0) 0 (0)	(0) 0 (0)	(0) 0 (0)	(0) 0 (0)	(0) 0 (0)	(0) 0 (0)	(1) 99 (0)	(1) 99 (0)	(1) 97 (0)	(1) 120 (0)	(1) 84 (0)	(1) 79 (0)	(1) 97 (0)	(1) 71 (0)	0	0	0	100%(1/1)
SLC52A3	(0) 0 (0)	(2) 52.5 (3.54)	(2) 60 (14.14)	(2) 42.5 (3.54)	(2) 32.5 (10.61)	(2) 15 (0)	(2) 7.5 (3.54)	(0) 0 (0)	(2) 75 (14.14)	(2) 65 (21.21)	(2) 55 (14.14)	(2) 27.5 (3.54)	(2) 20 (7.07)	(2) 12.5 (10.61)	(0) 0 (0)	(0) 0 (0)	(0) 0 (0)	(0) 0 (0)	(0) 0 (0)	(0) 0 (0)	(0) 0 (0)	(0) 0 (0)	0	0	0	0
SMAD4	(0) 0 (0)	(0) 0 (0)	(0) 0 (0)	(0) 0 (0)	(0) 0 (0)	(0) 0 (0)	(0) 0 (0)	(0) 0 (0)	(0) 0 (0)	(0) 0 (0)	(0) 0 (0)	(0) 0 (0)	(0) 0 (0)	(0) 0 (0)	(1) 99 (0)	(1) 99 (0)	(1) 97 (0)	(1) 120 (0)	(1) 84 (0)	(1) 79 (0)	(1) 97 (0)	(1) 71 (0)	0	0	0	100%(1/1)
TIMM8A	(0) 0 (0)	(2) 70 (7.07)	(2) 72.5 (10.61)	(2) 75 (14.14)	(2) 70 (0)	(2) 62.5 (3.54)	(2) 77.5 (10.61)	(0) 0 (0)	(2) 65 (28.28)	(2) 75 (14.14)	(2) 65 (14.14)	(2) 67.5 (24.75)	(2) 62.5 (17.68)	(2) 47.5 (31.82)	(1) 84 (0)	(1) 89 (0)	(1) 97 (0)	(1) 71 (0)	(1) 74 (0)	(1) 89 (0)	(1) 97 (0)	(1) 71 (0)	0	0	50%(1/2)	50%(1/2)
TP63	(0) 0 (0)	(1) 55 (0)	(1) 65 (0)	(1) 65 (0)	(1) 30 (0)	(1) 15 (0)	(1) 20 (0)	(0) 0 (0)	(1) 50 (0)	(1) 45 (0)	(1) 45 (0)	(1) 35 (0)	(1) 30 (0)	(1) 40 (0)	(0) 0 (0)	(0) 0 (0)	(0) 0 (0)	(0) 0 (0)	(0) 0 (0)	(0) 0 (0)	(0) 0 (0)	(0) 0 (0)	0	0	0	0
TRPV4	(0) 0 (0)	(0) 0 (0)	(0) 0 (0)	(0) 0 (0)	(0) 0 (0)	(0) 0 (0)	(0) 0 (0)	(0) 0 (0)	(0) 0 (0)	(0) 0 (0)	(0) 0 (0)	(0) 0 (0)	(0) 0 (0)	(0) 0 (0)	(1) 74 (0)	(1) 49 (0)	(1) 77 (0)	(1) 71 (0)	(1) 74 (0)	(1) 59 (0)	(1) 77 (0)	(1) 61 (0)	0	0	100%(1/1)	100%(1/1)
TWNK	(1) 25 (0)	(3) 60 (18.03)	(3) 58.33 (10.41)	(3) 41.67 (20.82)	(3) 36.67 (16.07)	(3) 55 (31.22)	(3) 46.67 (25.17)	(1) 30 (0)	(3) 61.67 (2.89)	(3) 58.33 (11.55)	(3) 55 (18.03)	(3) 53.33 (17.56)	(3) 60 (26.46)	(3) 55 (22.91)	(1) 84 (0)	(1) 99 (0)	(1) 77 (0)	(1) 71 (0)	(1) 84 (0)	(1) 89 (0)	(1) 77 (0)	(1) 71 (0)	0	25%(1/4)	75%(3/4)	75%(3/4)
WFS1	(3) 58.33 (29.3)	(4) 66.25 (39.02)	(4) 71.25 (29.55)	(4) 71.25 (22.87)	(4) 57.5 (29.86)	(4) 53.75 (32.76)	(4) 45 (34.88)	(3) 71.67 (10.41)	(5) 64 (30.9)	(5) 67 (31.94)	(5) 63 (33.09)	(5) 59 (34.53)	(5) 62 (29.71)	(5) 64 (26.32)	(3) 64 (36.06)	(4) 76.5 (33.04)	(4) 72 (33.17)	(4) 63.5 (25)	(4) 81.5 (12.58)	(4) 91.5 (9.57)	(4) 82 (17.32)	(4) 76 (17.32)	16.7%(1/6)	0	33.3%(2/6)	50%(3/6)
(N) Mean (SD)

## Sheet: Supplementary Data 6
Supplementary Data 6. Drug-gene Interactions of 23 AN genes with pathogenic or likely pathogenic variants.
gene	drug	interaction_types	sources	pmids
CACNA1A	BEPRIDIL	inhibitor	TdgClinicalTrial|TEND	17139284|17016423|7565636
CACNA1A	GABAPENTIN ENACARBIL	modulator	ChemblInteractions
CACNA1A	GABAPENTIN	modulator	ChemblInteractions
CACNA1A	IMAGABALIN	modulator	ChemblInteractions
CACNA1A	ATAGABALIN	modulator	ChemblInteractions
CACNA1A	BEPRIDIL HYDROCHLORIDE	blocker	ChemblInteractions
CACNA1A	ELPETRIGINE	blocker	ChemblInteractions
CACNA1A	PREGABALIN	inhibitor|modulator	TdgClinicalTrial|ChemblInteractions|TEND	16899342|17088553|17144644|17489948|17126531
CACNA1A	CELECOXIB		PharmGKB	22336956
CACNA1A	FLUNARIZINE		TTD
CACNA1A	NISOLDIPINE		TdgClinicalTrial|TEND
CDH2	METHADONE		PharmGKB
CDH2	ADH-1		TdgClinicalTrial
FGFR2	DERAZANTINIB	inhibitor	ChemblInteractions|CIViC	30420614|27627808
FGFR2	INFIGRATINIB	inhibitor	TALC|MyCancerGenome|JAX-CKB|ChemblInteractions|CIViC|CancerCommons|MyCancerGenomeClinicalTrial|OncoKB	27401245|23443805|29182496|24122810|26036639|28034880|27870574|28119489|24563622|26048680
FGFR2	ERDAFITINIB	inhibitor	JAX-CKB|CIViC|PharmGKB|OncoKB	26324363|31340094|28341788|28965185
FGFR2	NINTEDANIB	inhibitor	TALC|MyCancerGenome|TdgClinicalTrial|ClearityFoundationClinicalTrial|JAX-CKB	22238366|18559524|31016670
FGFR2	LENVATINIB	inhibitor	TALC	17943726
FGFR2	MASITINIB	inhibitor	MyCancerGenome
FGFR2	LY-2874455	inhibitor	ChemblInteractions|TTD
FGFR2	DEBIO-1347	inhibitor	OncoKB
FGFR2	PEMIGATINIB	activator|inhibitor	JAX-CKB|CIViC	32203698|32315352
FGFR2	BRIVANIB	inhibitor	JAX-CKB|ChemblInteractions|PharmGKB	22238366|20124951
FGFR2	BRIVANIB ALANINATE	inhibitor	ChemblInteractions
FGFR2	REGORAFENIB	inhibitor	ChemblInteractions|MyCancerGenomeClinicalTrial
FGFR2	MK-2461	inhibitor	TTD
FGFR2	PALIFERMIN	binder|agonist	TdgClinicalTrial|ChemblInteractions|TEND|TTD	17456767|16854582|16390600|10593896|11752352|7499435|17728847|9056643
FGFR2	AZD-4547	inhibitor	ChemblInteractions
FGFR2	RABEPRAZOLE SODIUM	inhibitor	MyCancerGenome|TTD
FGFR2	PONATINIB	inhibitor	TALC|MyCancerGenome|JAX-CKB|DoCM|CIViC	22238366|26619011|26574622|18552176|23908597|23002168|24550739|26048680|23468082
FGFR2	TG100-801	inhibitor	ChemblInteractions
FGFR2	XL-999	inhibitor	ChemblInteractions
FGFR2	FUTIBATINIB	inhibitor	JAX-CKB|CIViC	31109923
FGFR2	ORANTINIB	inhibitor	ChemblInteractions
FGFR2	LUCITANIB	inhibitor	ChemblInteractions
FGFR2	DOVITINIB	inhibitor	TALC|MyCancerGenome|TdgClinicalTrial|ClearityFoundationClinicalTrial|JAX-CKB|DoCM|CIViC	22238366|26619011|23658459|23443805|18552176|23908597|23002168|26036639|24448819
FGFR2	ENMD-981693	inhibitor	ChemblInteractions
FGFR2	ROGARATINIB	inhibitor	JAX-CKB|ChemblInteractions|CIViC	30807645
FGFR2	NINTEDANIB ESYLATE	inhibitor	ChemblInteractions
FGFR2	XL-228	inhibitor	TALC|MyCancerGenome
FGFR2	CP-459632	inhibitor	ChemblInteractions
FGFR2	RG-1530	inhibitor	ChemblInteractions
FGFR2	THALIDOMIDE	antagonist	TdgClinicalTrial|TEND	20616958
FGFR2	TRAMETINIB		JAX-CKB	27338794
FGFR2	MUPARFOSTAT		TdgClinicalTrial
FGFR2	ALPELISIB		JAX-CKB	28119489
FGFR2	LAPATINIB		JAX-CKB	27595477
FGFR2	BUPARLISIB		JAX-CKB	28119489
FGFR2	SELUMETINIB		JAX-CKB	26438159|19755509
FGFR2	FULVESTRANT		CIViC	24448819
FGFR2	PHA-665752		JAX-CKB	26351320
FGFR2	CEDIRANIB		JAX-CKB	22238366
FGFR2	TRABECTEDIN		JAX-CKB	26036639
FGFR2	SUNITINIB		JAX-CKB	27149458
FGFR2	RO-4987655		JAX-CKB	26438159
FGFR2	E-7090		JAX-CKB	18552176|27535969
FGFR2	TRAFERMIN		TdgClinicalTrial|TTD
FGFR2	AEE-788		TTD
FGFR2	GEFITINIB		JAX-CKB	26936917
FGFR2	PICTILISIB		JAX-CKB	28119489
FGFR2	PAZOPANIB		DoCM|CIViC	23786770|24550739
FGFR2	FP-1039		TdgClinicalTrial|JAX-CKB	23536011
FGFR2	ENMD-2076		TdgClinicalTrial|ClearityFoundationClinicalTrial
FGFR2	CETUXIMAB		JAX-CKB	27149458
MYH14	MAVACAMTEN		TTD
NF2	TEMSIROLIMUS		CIViC	25878190
NF2	CISPLATIN		CIViC	25798586
NF2	EVEROLIMUS		CIViC	25567352|24311643|2556735
NF2	SELUMETINIB		CIViC	26359368
NF2	CARBOPLATIN		CIViC	25798586
NOTCH3	TAREXTUMAB	antibody	TdgClinicalTrial|CIViC|TTD	25934888|24525742
NOTCH3	RG-4733	inhibitor	MyCancerGenome
NOTCH3	NIROGACESTAT	inhibitor	MyCancerGenome
POLG	KASANOSIN B		DTC	18308572
POLG	KASANOSIN A		DTC	18308572
SLC12A2	BUMETANIDE	inhibitor	TdgClinicalTrial|TEND	10567922|11292635|11443057|11698253|10831596
SMAD4	CARBOPLATIN		JAX-CKB	28514312
SMAD4	SAPANISERTIB		JAX-CKB	25261369
SMAD4	CRIZOTINIB		JAX-CKB	28476735
SMAD4	PACLITAXEL		JAX-CKB	28514312
SMAD4	CETUXIMAB		CIViC	26046389
SMAD4	GEMCITABINE		JAX-CKB|CIViC	28577946|22753594
SMAD4	LYSINE		CIViC	27875625
SMAD4	ALECTINIB		JAX-CKB	28476735
SMAD4	IMATINIB		JAX-CKB	28514312
SMAD4	IRINOTECAN		JAX-CKB	22753594
SMAD4	CISPLATIN		JAX-CKB	22753594
SMAD4	FLUOROURACIL		CIViC	12237773
TRPV4	GSK2798745	antagonist	ChemblInteractions|TTD
TRPV4	CHEMBL120580		DTC	16998480

## Sheet: Supplementary Data 7
Supplementary Data 7. Gene function clustering analysis.
ID	Description	GeneRatio	BgRatio	P-value	P.adjust	qvalue	geneID	Count
GO:0007605	sensory perception of sound	20/137	156/18800	1.56335e-19	4.26481e-16	3.41633e-16	OTOF/SLC52A3/SLC26A4/MYO7A/WFS1/SPTBN4/GJB2/CACNA1D/TSPEAR/TMPRSS3/CLRN1/CLRN2/DIAPH1/MYH14/SLC17A8/CABP2/EYA1/GJC3/POU3F4/SLITRK6	20
GO:0050954	sensory perception of mechanical stimulus	20/137	177/18800	2.01659e-18	2.75063e-15	2.20339e-15	OTOF/SLC52A3/SLC26A4/MYO7A/WFS1/SPTBN4/GJB2/CACNA1D/TSPEAR/TMPRSS3/CLRN1/CLRN2/DIAPH1/MYH14/SLC17A8/CABP2/EYA1/GJC3/POU3F4/SLITRK6	20
GO:0042552	myelination	15/137	138/18800	8.08885e-14	5.47332e-11	4.3844e-11	SBF2/NFASC/CNTNAP1/PRX/SH3TC2/TYMP/EGR2/MPZ/GALC/NDRG1/PMP22/SOX10/GJC3/KCNJ10/SLC25A46	15
GO:0007272	ensheathment of neurons	15/137	140/18800	1.00318e-13	5.47332e-11	4.3844e-11	SBF2/NFASC/CNTNAP1/PRX/SH3TC2/TYMP/EGR2/MPZ/GALC/NDRG1/PMP22/SOX10/GJC3/KCNJ10/SLC25A46	15
GO:0008366	axon ensheathment	15/137	140/18800	1.00318e-13	5.47332e-11	4.3844e-11	SBF2/NFASC/CNTNAP1/PRX/SH3TC2/TYMP/EGR2/MPZ/GALC/NDRG1/PMP22/SOX10/GJC3/KCNJ10/SLC25A46	15
GO:0007422	peripheral nervous system development	11/137	78/18800	1.05179e-11	4.78216e-09	3.83075e-09	NFASC/CNTNAP1/PRX/SH3TC2/EGR2/EDNRB/NDRG1/PMP22/SOX10/BDNF/SLC25A46	11
GO:0043583	ear development	13/137	219/18800	7.63556e-09	2.97569e-06	2.38367e-06	MYO7A/DCHS1/GJB2/CLRN1/CLRN2/EDN1/SLC17A8/TSHZ1/EDNRA/EYA1/FGFR2/POU3F4/SLITRK6	13
GO:0071806	protein transmembrane transport	8/137	63/18800	1.78929e-08	6.10149e-06	4.8876e-06	AIFM1/PEX10/PEX12/PEX6/EDNRB/PEX16/EDNRA/PEX2	8
GO:0042471	ear morphogenesis	10/137	123/18800	2.26127e-08	6.39778e-06	5.12494e-06	MYO7A/CLRN1/CLRN2/EDN1/TSHZ1/EDNRA/EYA1/FGFR2/POU3F4/SLITRK6	10
GO:0016558	protein import into peroxisome matrix	5/137	13/18800	2.34523e-08	6.39778e-06	5.12494e-06	PEX10/PEX12/PEX6/PEX16/PEX2	5
GO:0006625	protein targeting to peroxisome	5/137	18/18800	1.5162e-07	3.18168e-05	2.54868e-05	PEX10/PEX12/PEX6/PEX16/PEX2	5
GO:0072662	protein localization to peroxisome	5/137	18/18800	1.5162e-07	3.18168e-05	2.54868e-05	PEX10/PEX12/PEX6/PEX16/PEX2	5
GO:0072663	establishment of protein localization to peroxisome	5/137	18/18800	1.5162e-07	3.18168e-05	2.54868e-05	PEX10/PEX12/PEX6/PEX16/PEX2	5
GO:0007031	peroxisome organization	6/137	36/18800	2.18314e-07	3.97041e-05	3.18049e-05	PEX10/PEX12/PEX6/MFF/PEX16/PEX2	6
GO:0044743	protein transmembrane import into intracellular organelle	6/137	36/18800	2.18314e-07	3.97041e-05	3.18049e-05	AIFM1/PEX10/PEX12/PEX6/PEX16/PEX2	6
GO:0014037	Schwann cell differentiation	6/137	37/18800	2.59016e-07	4.35136e-05	3.48566e-05	CNTNAP1/PRX/SH3TC2/EGR2/NDRG1/SLC25A46	6
GO:0015919	peroxisomal membrane transport	5/137	20/18800	2.71163e-07	4.35136e-05	3.48566e-05	PEX10/PEX12/PEX6/PEX16/PEX2	5
GO:0043574	peroxisomal transport	5/137	22/18800	4.55213e-07	6.899e-05	5.52644e-05	PEX10/PEX12/PEX6/PEX16/PEX2	5
GO:0007409	axonogenesis	15/137	430/18800	5.85883e-07	8.41205e-05	6.73847e-05	NOTCH3/SPTBN4/NFASC/CDH2/CNTNAP1/NEFL/EGR2/EDN1/KIF5A/BDNF/EDNRA/FGFR2/SLC25A46/SLITRK6/SMAD4	15
GO:0048839	inner ear development	10/137	192/18800	1.45695e-06	0.000198728	0.000159191	MYO7A/DCHS1/GJB2/CLRN1/CLRN2/SLC17A8/EYA1/FGFR2/POU3F4/SLITRK6	10
GO:0022011	myelination in peripheral nervous system	5/137	28/18800	1.64023e-06	0.000203389	0.000162924	CNTNAP1/PRX/SH3TC2/NDRG1/SLC25A46	5
GO:0032292	peripheral nervous system axon ensheathment	5/137	28/18800	1.64023e-06	0.000203389	0.000162924	CNTNAP1/PRX/SH3TC2/NDRG1/SLC25A46	5
GO:0065002	intracellular protein transmembrane transport	6/137	52/18800	2.07383e-06	0.000235993	0.000189042	AIFM1/PEX10/PEX12/PEX6/PEX16/PEX2	6
GO:0021675	nerve development	7/137	81/18800	2.07619e-06	0.000235993	0.000189042	EGR2/EDN1/BDNF/EDNRA/SLC25A46/SLITRK6/TMEM126A	7
GO:0061564	axon development	15/137	479/18800	2.24237e-06	0.000237335	0.000190117	NOTCH3/SPTBN4/NFASC/CDH2/CNTNAP1/NEFL/EGR2/EDN1/KIF5A/BDNF/EDNRA/FGFR2/SLC25A46/SLITRK6/SMAD4	15
GO:0055067	monovalent inorganic cation homeostasis	9/137	157/18800	2.26199e-06	0.000237335	0.000190117	SLC26A4/ATP1A3/SLC12A2/DMXL2/TMPRSS3/EDN1/EDNRB/EDNRA/KCNJ10	9
GO:0000002	mitochondrial genome maintenance	5/137	31/18800	2.78636e-06	0.000271471	0.000217461	POLG/OPA1/TWNK/TYMP/TOP3A	5
GO:0014044	Schwann cell development	5/137	31/18800	2.78636e-06	0.000271471	0.000217461	CNTNAP1/PRX/SH3TC2/NDRG1/SLC25A46	5
GO:0055078	sodium ion homeostasis	6/137	56/18800	3.22939e-06	0.000303785	0.000243347	ATP1A3/SLC12A2/TMPRSS3/EDN1/EDNRB/EDNRA	6
GO:0090596	sensory organ morphogenesis	11/137	266/18800	4.0641e-06	0.000369563	0.000296038	MYO7A/CLRN1/CLRN2/EDN1/MFN2/TSHZ1/EDNRA/EYA1/FGFR2/POU3F4/SLITRK6	11
GO:0044242	cellular lipid catabolic process	10/137	219/18800	4.73884e-06	0.000417018	0.000334052	PLA2G6/ABHD12/HSD17B4/NAGA/ACOX1/GALC/PHYH/FUCA1/PEX2/SGPL1	10
GO:0002093	auditory receptor cell morphogenesis	4/137	18/18800	7.62877e-06	0.000650352	0.000520965	MYO7A/CLRN1/CLRN2/SLITRK6	4
GO:0061138	morphogenesis of a branching epithelium	9/137	185/18800	8.64961e-06	0.000715035	0.000572778	DCHS1/EDN1/GREB1L/SOX10/TP63/EDNRA/EYA1/FGFR2/SMAD4	9
GO:0009060	aerobic respiration	9/137	187/18800	9.4327e-06	0.000756835	0.000606263	NDUFA9/TRPV4/ACO2/DGUOK/COX6A1/FXN/NDUFC2/NDUFS4/SUCLA2	9
GO:0042472	inner ear morphogenesis	7/137	103/18800	1.03576e-05	0.000807299	0.000646687	MYO7A/CLRN1/CLRN2/EYA1/FGFR2/POU3F4/SLITRK6	7
GO:0042474	middle ear morphogenesis	4/137	20/18800	1.19429e-05	0.000905007	0.000724955	EDN1/TSHZ1/EDNRA/EYA1	4
GO:0019226	transmission of nerve impulse	6/137	73/18800	1.52992e-05	0.00110033	0.000881422	SPTBN4/NFASC/CNTNAP1/TYMP/MYH14/FMR1	6
GO:0001763	morphogenesis of a branching structure	9/137	199/18800	1.55242e-05	0.00110033	0.000881422	DCHS1/EDN1/GREB1L/SOX10/TP63/EDNRA/EYA1/FGFR2/SMAD4	9
GO:0050905	neuromuscular process	8/137	152/18800	1.57306e-05	0.00110033	0.000881422	MYO7A/CNTNAP1/NEFL/CLRN1/MYH14/EDNRA/FXN/SLITRK6	8
GO:0006605	protein targeting	11/137	317/18800	2.11436e-05	0.00139389	0.00111657	AIFM1/AP3D1/PEX10/PEX12/PEX6/MFF/MFN2/NDUFA13/PEX16/TIMM8A/PEX2	11
GO:0021782	glial cell development	7/137	115/18800	2.13033e-05	0.00139389	0.00111657	CNTNAP1/PRX/SH3TC2/NDRG1/SOX10/KCNJ10/SLC25A46	7
GO:0060117	auditory receptor cell development	4/137	23/18800	2.14602e-05	0.00139389	0.00111657	MYO7A/CLRN1/CLRN2/SLITRK6	4
GO:0008088	axo-dendritic transport	6/137	78/18800	2.24067e-05	0.00142152	0.00113871	OPA1/AP3D1/NEFL/KIF1B/KIF5A/KLC2	6
GO:0048483	autonomic nervous system development	5/137	48/18800	2.54241e-05	0.0015763	0.00126269	EGR2/EDNRB/SOX10/TP63/EDNRA	5
GO:0007568	aging	8/137	163/18800	2.6061e-05	0.00157988	0.00126556	GJB2/SLC12A2/EDN1/EDNRB/FOXO3/TP63/EDNRA/SMAD4	8
GO:0035637	multicellular organismal signaling	8/137	164/18800	2.72313e-05	0.00161493	0.00129364	ATP1A3/SPTBN4/NFASC/CACNA1D/CNTNAP1/TYMP/MYH14/FMR1	8
GO:0090102	cochlea development	5/137	49/18800	2.81484e-05	0.00163381	0.00130876	DCHS1/SLC17A8/EYA1/POU3F4/SLITRK6	5
GO:0010001	glial cell differentiation	9/137	218/18800	3.19119e-05	0.00181366	0.00145283	CDH2/CNTNAP1/PRX/SH3TC2/EGR2/NDRG1/SOX10/KCNJ10/SLC25A46	9
GO:0071389	cellular response to mineralocorticoid stimulus	3/137	10/18800	4.37611e-05	0.00243633	0.00195162	AIFM1/EDN1/FOXO3	3
GO:0045333	cellular respiration	9/137	231/18800	5.01118e-05	0.0027341	0.00219015	NDUFA9/TRPV4/ACO2/DGUOK/COX6A1/FXN/NDUFC2/NDUFS4/SUCLA2	9
GO:0001655	urogenital system development	11/137	352/18800	5.48884e-05	0.00288674	0.00231242	NOTCH3/WFS1/DCHS1/EDNRB/GREB1L/TP63/EDNRA/EYA1/FGFR2/SGPL1/SMAD4	11
GO:0042063	gliogenesis	10/137	291/18800	5.50259e-05	0.00288674	0.00231242	CDH2/CNTNAP1/PRX/SH3TC2/EGR2/NDRG1/SOX10/KCNJ10/NF2/SLC25A46	10
GO:0099504	synaptic vesicle cycle	8/137	183/18800	5.93824e-05	0.00292053	0.00233949	OTOF/AP3D1/CDH2/SLC17A8/SNAP29/DNAJC5/FMR1/SYT2	8
GO:0003096	renal sodium ion transport	3/137	11/18800	5.98505e-05	0.00292053	0.00233949	EDN1/EDNRB/EDNRA	3
GO:0086100	endothelin receptor signaling pathway	3/137	11/18800	5.98505e-05	0.00292053	0.00233949	EDN1/EDNRB/EDNRA	3
GO:0048562	embryonic organ morphogenesis	10/137	294/18800	5.99523e-05	0.00292053	0.00233949	MYO7A/CLRN1/CLRN2/EDN1/TSHZ1/EDNRA/EYA1/FGFR2/POU3F4/SLITRK6	10
GO:0007628	adult walking behavior	4/137	30/18800	6.38397e-05	0.00293611	0.00235197	SPTBN4/ABHD12/FXN/KCNJ10	4
GO:0010257	NADH dehydrogenase complex assembly	5/137	58/18800	6.41793e-05	0.00293611	0.00235197	NDUFA9/NDUFA13/NDUFC2/NDUFS4/TMEM126A	5
GO:0032981	mitochondrial respiratory chain complex I assembly	5/137	58/18800	6.41793e-05	0.00293611	0.00235197	NDUFA9/NDUFA13/NDUFC2/NDUFS4/TMEM126A	5
GO:0033108	mitochondrial respiratory chain complex assembly	6/137	94/18800	6.45771e-05	0.00293611	0.00235197	AIFM1/NDUFA9/NDUFA13/NDUFC2/NDUFS4/TMEM126A	6
GO:0006091	generation of precursor metabolites and energy	13/137	494/18800	6.70976e-05	0.00300069	0.0024037	FDXR/NDUFA9/TRPV4/ACO2/DGUOK/ACOX1/NDUFA13/COX6A1/FXN/GBE1/NDUFC2/NDUFS4/SUCLA2	13
GO:0014033	neural crest cell differentiation	6/137	95/18800	6.85219e-05	0.00301497	0.00241514	CDH2/EDN1/EDNRB/SOX10/EDNRA/SMAD4	6
GO:0090659	walking behavior	4/137	31/18800	7.28847e-05	0.00315602	0.00252813	SPTBN4/ABHD12/FXN/KCNJ10	4
GO:0072073	kidney epithelium development	7/137	140/18800	7.51037e-05	0.0032013	0.0025644	DCHS1/EDNRB/GREB1L/EDNRA/EYA1/FGFR2/SMAD4	7
GO:0001822	kidney development	10/137	303/18800	7.70487e-05	0.00323368	0.00259034	NOTCH3/WFS1/DCHS1/EDNRB/GREB1L/EDNRA/EYA1/FGFR2/SGPL1/SMAD4	10
GO:0051385	response to mineralocorticoid	4/137	32/18800	8.28278e-05	0.00342355	0.00274243	AIFM1/NEFL/EDN1/FOXO3	4
GO:0006814	sodium ion transport	9/137	249/18800	8.9211e-05	0.00363235	0.00290969	ATP1A3/SPTBN4/SLC12A2/NDUFA9/SLC5A7/EDN1/EDNRB/SLC17A8/EDNRA	9
GO:0072006	nephron development	7/137	145/18800	9.36652e-05	0.00375763	0.00301005	NOTCH3/DCHS1/EDNRB/GREB1L/EDNRA/EYA1/SMAD4	7
GO:0072001	renal system development	10/137	312/18800	9.81248e-05	0.0038763	0.00310511	NOTCH3/WFS1/DCHS1/EDNRB/GREB1L/EDNRA/EYA1/FGFR2/SGPL1/SMAD4	10
GO:0099003	vesicle-mediated transport in synapse	8/137	197/18800	9.94652e-05	0.0038763	0.00310511	OTOF/AP3D1/CDH2/SLC17A8/SNAP29/DNAJC5/FMR1/SYT2	8
GO:0098930	axonal transport	5/137	64/18800	0.000103123	0.00396225	0.00317396	OPA1/AP3D1/NEFL/KIF1B/KIF5A	5
GO:0015980	energy derivation by oxidation of organic compounds	10/137	321/18800	0.000123901	0.00469446	0.0037605	NDUFA9/TRPV4/ACO2/DGUOK/COX6A1/FXN/GBE1/NDUFC2/NDUFS4/SUCLA2	10
GO:0048754	branching morphogenesis of an epithelial tube	7/137	153/18800	0.000131012	0.00489009	0.00391721	DCHS1/EDN1/GREB1L/EDNRA/EYA1/FGFR2/SMAD4	7
GO:0046466	membrane lipid catabolic process	4/137	36/18800	0.000132649	0.00489009	0.00391721	NAGA/GALC/FUCA1/SGPL1	4
GO:0006836	neurotransmitter transport	8/137	207/18800	0.000140081	0.00509521	0.00408151	OTOF/SLC5A7/SLC17A8/SNAP29/DNAJC5/FMR1/KCNJ10/SYT2	8
GO:0016042	lipid catabolic process	10/137	327/18800	0.000144093	0.00517218	0.00414317	PLA2G6/ABHD12/HSD17B4/NAGA/ACOX1/GALC/PHYH/FUCA1/PEX2/SGPL1	10
GO:0048863	stem cell differentiation	8/137	211/18800	0.00015976	0.0056054	0.00449021	CDH2/EDN1/EDNRB/SOX10/TP63/EDNRA/FGFR2/SMAD4	8
GO:0048484	enteric nervous system development	3/137	15/18800	0.000161551	0.0056054	0.00449021	EDNRB/SOX10/EDNRA	3
GO:0072009	nephron epithelium development	6/137	111/18800	0.000162327	0.0056054	0.00449021	DCHS1/EDNRB/GREB1L/EDNRA/EYA1/SMAD4	6
GO:0042491	inner ear auditory receptor cell differentiation	4/137	39/18800	0.000182115	0.00621012	0.00497462	MYO7A/CLRN1/CLRN2/SLITRK6	4
GO:0019377	glycolipid catabolic process	3/137	16/18800	0.000197773	0.00657958	0.00527057	NAGA/GALC/FUCA1	3
GO:0060088	auditory receptor cell stereocilium organization	3/137	16/18800	0.000197773	0.00657958	0.00527057	MYO7A/CLRN1/CLRN2	3
GO:0000266	mitochondrial fission	4/137	40/18800	0.000201213	0.00661335	0.00529762	OPA1/INF2/MFF/SLC25A46	4
GO:0098659	inorganic cation import across plasma membrane	6/137	118/18800	0.00022662	0.00727315	0.00582616	CACNA1A/ATP1A3/SLC12A2/CACNA1D/TRPV4/KCNJ10	6
GO:0099587	inorganic ion import across plasma membrane	6/137	118/18800	0.00022662	0.00727315	0.00582616	CACNA1A/ATP1A3/SLC12A2/CACNA1D/TRPV4/KCNJ10	6
GO:0008344	adult locomotory behavior	5/137	76/18800	0.000233019	0.00732191	0.00586522	SPTBN4/ABHD12/FXN/KCNJ10/SLITRK6	5
GO:0006744	ubiquinone biosynthetic process	3/137	17/18800	0.000238875	0.00732191	0.00586522	FDXR/NDUFA9/PDSS1	3
GO:0086103	G protein-coupled receptor signaling pathway involved in heart process	3/137	17/18800	0.000238875	0.00732191	0.00586522	CHGA/EDN1/EDNRA	3
GO:1901663	quinone biosynthetic process	3/137	17/18800	0.000238875	0.00732191	0.00586522	FDXR/NDUFA9/PDSS1	3
GO:0006743	ubiquinone metabolic process	3/137	18/18800	0.000285124	0.00854745	0.00684693	FDXR/NDUFA9/PDSS1	3
GO:0043217	myelin maintenance	3/137	18/18800	0.000285124	0.00854745	0.00684693	PRX/SH3TC2/NDRG1	3
GO:0060119	inner ear receptor cell development	4/137	44/18800	0.000292221	0.00866499	0.00694109	MYO7A/CLRN1/CLRN2/SLITRK6	4
GO:0003151	outflow tract morphogenesis	5/137	80/18800	0.000296241	0.00868974	0.00696092	EDN1/EDNRA/EYA1/FGFR2/SMAD4	5
GO:0007411	axon guidance	8/137	234/18800	0.000322189	0.00923175	0.00739509	NOTCH3/NFASC/EGR2/EDN1/KIF5A/BDNF/EDNRA/SMAD4	8
GO:0072594	establishment of protein localization to organelle	11/137	431/18800	0.000322226	0.00923175	0.00739509	AIFM1/AP3D1/PEX10/PEX12/PEX6/MFF/MFN2/NDUFA13/PEX16/TIMM8A/PEX2	11
GO:0021700	developmental maturation	9/137	296/18800	0.000324871	0.00923175	0.00739509	SPTBN4/DCHS1/AP3D1/NEFL/EDN1/EDNRB/FOXO3/SOX10/EDNRA	9
GO:0097485	neuron projection guidance	8/137	235/18800	0.000331527	0.00932378	0.00746881	NOTCH3/NFASC/EGR2/EDN1/KIF5A/BDNF/EDNRA/SMAD4	8
GO:0090199	regulation of release of cytochrome c from mitochondria	4/137	46/18800	0.000347342	0.00966888	0.00774525	OPA1/PLA2G6/MFF/FXN	4
GO:0014032	neural crest cell development	5/137	83/18800	0.000351603	0.00968862	0.00776106	CDH2/EDN1/EDNRB/SOX10/EDNRA	5
GO:0035315	hair cell differentiation	4/137	47/18800	0.000377522	0.0102988	0.00824986	MYO7A/CLRN1/CLRN2/SLITRK6	4
GO:0051402	neuron apoptotic process	8/137	241/18800	0.000392309	0.0104381	0.00836145	AIFM1/WFS1/NEFL/FOXO3/TP63/BDNF/DNAJC5/GBE1	8
GO:0070293	renal absorption	3/137	20/18800	0.000394108	0.0104381	0.00836145	EDN1/EDNRB/EDNRA	3
GO:1902074	response to salt	3/137	20/18800	0.000394108	0.0104381	0.00836145	NEFL/EDN1/EDNRB	3
GO:0008089	anterograde axonal transport	4/137	49/18800	0.000443432	0.0115208	0.00922872	AP3D1/NEFL/KIF1B/KIF5A	4
GO:0050885	neuromuscular process controlling balance	4/137	49/18800	0.000443432	0.0115208	0.00922872	MYO7A/CNTNAP1/NEFL/CLRN1	4
GO:0060973	cell migration involved in heart development	3/137	21/18800	0.000457348	0.0116404	0.00932452	DCHS1/EDN1/EDNRA	3
GO:0014031	mesenchymal cell development	5/137	88/18800	0.000460836	0.0116404	0.00932452	CDH2/EDN1/EDNRB/SOX10/EDNRA	5
GO:0048864	stem cell development	5/137	88/18800	0.000460836	0.0116404	0.00932452	CDH2/EDN1/EDNRB/SOX10/EDNRA	5
GO:0023061	signal release	11/137	451/18800	0.000471962	0.011812	0.00946202	OTOF/PLA2G6/TRPV4/CHGA/EDN1/EDNRB/SNAP29/DNAJC5/FMR1/SMAD4/SYT2	11
GO:0070588	calcium ion transmembrane transport	9/137	314/18800	0.000498689	0.0123675	0.00990697	CACNA1A/CACNA1D/PLA2G6/TRPV4/DIAPH1/EDN1/EDNRB/EDNRA/FMR1	9
GO:0031644	regulation of nervous system process	6/137	138/18800	0.00052485	0.01283	0.0102775	TYMP/EGR2/EDN1/EDNRB/SOX10/FMR1	6
GO:0006883	cellular sodium ion homeostasis	3/137	22/18800	0.000526745	0.01283	0.0102775	ATP1A3/SLC12A2/TMPRSS3	3
GO:0006835	dicarboxylic acid transport	5/137	91/18800	0.000537603	0.0129786	0.0103965	SLC26A4/SLC12A2/SLC19A2/SLC17A8/KCNJ10	5
GO:0006119	oxidative phosphorylation	6/137	139/18800	0.000545289	0.0130487	0.0104526	NDUFA9/DGUOK/COX6A1/FXN/NDUFC2/NDUFS4	6
GO:0042773	ATP synthesis coupled electron transport	5/137	92/18800	0.00056521	0.0132922	0.0106477	NDUFA9/DGUOK/COX6A1/NDUFC2/NDUFS4	5
GO:0042775	mitochondrial ATP synthesis coupled electron transport	5/137	92/18800	0.00056521	0.0132922	0.0106477	NDUFA9/DGUOK/COX6A1/NDUFC2/NDUFS4	5
GO:0010259	multicellular organism aging	3/137	23/18800	0.000602538	0.0139299	0.0111585	EDN1/TP63/EDNRA	3
GO:0032042	mitochondrial DNA metabolic process	3/137	23/18800	0.000602538	0.0139299	0.0111585	POLG/TWNK/TOP3A	3
GO:0030705	cytoskeleton-dependent intracellular transport	7/137	197/18800	0.000608914	0.013959	0.0111818	MYO7A/OPA1/AP3D1/NEFL/KIF1B/KIF5A/KLC2	7
GO:0001657	ureteric bud development	5/137	94/18800	0.000623604	0.0141766	0.0113562	DCHS1/GREB1L/EYA1/FGFR2/SMAD4	5
GO:0021545	cranial nerve development	4/137	54/18800	0.000643527	0.0145086	0.0116221	EGR2/SLC25A46/SLITRK6/TMEM126A	4
GO:0072163	mesonephric epithelium development	5/137	95/18800	0.000654442	0.0145148	0.0116271	DCHS1/GREB1L/EYA1/FGFR2/SMAD4	5
GO:0072164	mesonephric tubule development	5/137	95/18800	0.000654442	0.0145148	0.0116271	DCHS1/GREB1L/EYA1/FGFR2/SMAD4	5
GO:0060562	epithelial tube morphogenesis	9/137	328/18800	0.00068141	0.0148299	0.0118794	OPA1/DCHS1/EDN1/GREB1L/EDNRA/EYA1/FGFR2/SALL4/SMAD4	9
GO:0022010	central nervous system myelination	3/137	24/18800	0.000684957	0.0148299	0.0118794	CNTNAP1/SOX10/KCNJ10	3
GO:0032291	axon ensheathment in central nervous system	3/137	24/18800	0.000684957	0.0148299	0.0118794	CNTNAP1/SOX10/KCNJ10	3
GO:0071383	cellular response to steroid hormone stimulus	7/137	203/18800	0.000726997	0.0156161	0.0125093	AIFM1/ATP1A3/GJB2/EDN1/FOXO3/SOX10/TP63	7
GO:0001836	release of cytochrome c from mitochondria	4/137	56/18800	0.000739032	0.0157506	0.012617	OPA1/PLA2G6/MFF/FXN	4
GO:0001823	mesonephros development	5/137	99/18800	0.000789339	0.0165853	0.0132857	DCHS1/GREB1L/EYA1/FGFR2/SMAD4	5
GO:0001658	branching involved in ureteric bud morphogenesis	4/137	57/18800	0.000790356	0.0165853	0.0132857	DCHS1/GREB1L/EYA1/SMAD4	4
GO:0006643	membrane lipid metabolic process	7/137	207/18800	0.000815311	0.0168498	0.0134975	PLA2G6/NAGA/GALC/FUCA1/PIGB/SGPL1/SPTLC1	7
GO:0043523	regulation of neuron apoptotic process	7/137	207/18800	0.000815311	0.0168498	0.0134975	AIFM1/WFS1/NEFL/FOXO3/BDNF/DNAJC5/GBE1	7
GO:0006626	protein targeting to mitochondrion	5/137	101/18800	0.000864085	0.0175919	0.014092	AIFM1/MFF/MFN2/NDUFA13/TIMM8A	5
GO:0014829	vascular associated smooth muscle contraction	3/137	26/18800	0.000870566	0.0175919	0.014092	EDN1/EDNRB/EDNRA	3
GO:0060384	innervation	3/137	26/18800	0.000870566	0.0175919	0.014092	EDN1/EDNRA/SLITRK6	3
GO:0001755	neural crest cell migration	4/137	59/18800	0.000900469	0.0179305	0.0143632	EDN1/EDNRB/SOX10/EDNRA	4
GO:0071384	cellular response to corticosteroid stimulus	4/137	59/18800	0.000900469	0.0179305	0.0143632	AIFM1/GJB2/EDN1/FOXO3	4
GO:0008016	regulation of heart contraction	7/137	211/18800	0.000911902	0.0180266	0.0144402	ATP1A3/SPTBN4/CACNA1D/CHGA/EDN1/EDNRB/EDNRA	7
GO:0060113	inner ear receptor cell differentiation	4/137	60/18800	0.000959388	0.0187739	0.0150388	MYO7A/CLRN1/CLRN2/SLITRK6	4
GO:0001505	regulation of neurotransmitter levels	7/137	213/18800	0.000963467	0.0187739	0.0150388	OTOF/SLC5A7/SNAP29/DNAJC5/FMR1/KCNJ10/SYT2	7
GO:0001556	oocyte maturation	3/137	27/18800	0.000974189	0.0188481	0.0150983	EDN1/FOXO3/EDNRA	3
GO:0002027	regulation of heart rate	5/137	105/18800	0.00102925	0.0195294	0.015644	SPTBN4/CACNA1D/EDN1/EDNRB/EDNRA	5
GO:0006672	ceramide metabolic process	5/137	105/18800	0.00102925	0.0195294	0.015644	PLA2G6/NAGA/GALC/SGPL1/SPTLC1	5
GO:0010970	transport along microtubule	6/137	157/18800	0.00103088	0.0195294	0.015644	OPA1/AP3D1/NEFL/KIF1B/KIF5A/KLC2	6
GO:0007601	visual perception	7/137	217/18800	0.00107348	0.020067	0.0160746	MYO7A/WFS1/OPA1/CLRN1/CABP2/KCNJ10/SLITRK6	7
GO:0060840	artery development	5/137	106/18800	0.00107397	0.020067	0.0160746	NOTCH3/EGR2/EDN1/EDNRA/EYA1	5
GO:0008053	mitochondrial fusion	3/137	28/18800	0.0010853	0.0201409	0.0161338	OPA1/MFF/MFN2	3
GO:0006816	calcium ion transport	10/137	424/18800	0.00110268	0.0203251	0.0162814	CACNA1A/WFS1/CACNA1D/PLA2G6/TRPV4/DIAPH1/EDN1/EDNRB/EDNRA/FMR1	10
GO:0016079	synaptic vesicle exocytosis	5/137	107/18800	0.00112011	0.0205077	0.0164277	OTOF/SNAP29/DNAJC5/FMR1/SYT2	5
GO:0070997	neuron death	9/137	353/18800	0.00114231	0.0207748	0.0166417	AIFM1/WFS1/NEFL/CHGA/FOXO3/TP63/BDNF/DNAJC5/GBE1	9
GO:0060675	ureteric bud morphogenesis	4/137	63/18800	0.00115237	0.0208189	0.016677	DCHS1/GREB1L/EYA1/SMAD4	4
GO:0050953	sensory perception of light stimulus	7/137	221/18800	0.00119315	0.0214139	0.0171536	MYO7A/WFS1/OPA1/CLRN1/CABP2/KCNJ10/SLITRK6	7
GO:0060037	pharyngeal system development	3/137	29/18800	0.00120411	0.0214694	0.017198	EDN1/EDNRA/EYA1	3
GO:0072171	mesonephric tubule morphogenesis	4/137	64/18800	0.00122232	0.0216525	0.0173447	DCHS1/GREB1L/EYA1/SMAD4	4
GO:0042490	mechanoreceptor differentiation	4/137	65/18800	0.00129519	0.0227953	0.0182601	MYO7A/CLRN1/CLRN2/SLITRK6	4
GO:0034698	response to gonadotropin	3/137	30/18800	0.00133081	0.0231826	0.0185704	GJB2/EDN1/EDNRA	3
GO:0015711	organic anion transport	9/137	361/18800	0.00133419	0.0231826	0.0185704	SLC52A3/SLC26A4/SLC52A2/SLC12A2/SLC19A2/PLA2G6/EDN1/SLC17A8/KCNJ10	9
GO:0022900	electron transport chain	6/137	167/18800	0.0014158	0.0244449	0.0195816	NDUFA9/DGUOK/NDUFA13/COX6A1/NDUFC2/NDUFS4	6
GO:0022904	respiratory electron transport chain	5/137	113/18800	0.00142847	0.0245085	0.0196325	NDUFA9/DGUOK/COX6A1/NDUFC2/NDUFS4	5
GO:0030149	sphingolipid catabolic process	3/137	31/18800	0.00146558	0.024833	0.0198925	NAGA/GALC/SGPL1	3
GO:0070633	transepithelial transport	3/137	31/18800	0.00146558	0.024833	0.0198925	SLC12A2/EDN1/EDNRB	3
GO:0055075	potassium ion homeostasis	3/137	32/18800	0.00160863	0.0267582	0.0214346	ATP1A3/SLC12A2/KCNJ10	3
GO:0060122	inner ear receptor cell stereocilium organization	3/137	32/18800	0.00160863	0.0267582	0.0214346	MYO7A/CLRN1/CLRN2	3
GO:0098703	calcium ion import across plasma membrane	3/137	32/18800	0.00160863	0.0267582	0.0214346	CACNA1A/CACNA1D/TRPV4	3
GO:0060485	mesenchyme development	8/137	301/18800	0.00165409	0.0273477	0.0219069	DCHS1/CDH2/EDN1/EDNRB/SOX10/EDNRA/FGFR2/SMAD4	8
GO:0003012	muscle system process	10/137	449/18800	0.00168816	0.0275766	0.0220902	CACNA1D/PLA2G6/TRPV4/CHGA/EDN1/EDNRB/FOXO3/MYH14/EDNRA/SMAD4	10
GO:0048568	embryonic organ development	10/137	449/18800	0.00168816	0.0275766	0.0220902	MYO7A/CLRN1/CLRN2/EDN1/TSHZ1/EDNRA/EYA1/FGFR2/POU3F4/SLITRK6	10
GO:1904888	cranial skeletal system development	4/137	70/18800	0.00170557	0.0276951	0.0221852	TP63/EDNRA/FGFR2/FOXN3	4
GO:1902656	calcium ion import into cytosol	3/137	33/18800	0.00176012	0.0284119	0.0227593	CACNA1A/CACNA1D/TRPV4	3
GO:0072655	establishment of protein localization to mitochondrion	5/137	120/18800	0.00186256	0.0298887	0.0239423	AIFM1/MFF/MFN2/NDUFA13/TIMM8A	5
GO:0072078	nephron tubule morphogenesis	4/137	72/18800	0.0018924	0.0301898	0.0241835	DCHS1/GREB1L/EYA1/SMAD4	4
GO:0000038	very long-chain fatty acid metabolic process	3/137	35/18800	0.00208914	0.0326189	0.0261294	HSD17B4/ACOX1/PEX2	3
GO:0072088	nephron epithelium morphogenesis	4/137	74/18800	0.00209295	0.0326189	0.0261294	DCHS1/GREB1L/EYA1/SMAD4	4
GO:0048762	mesenchymal cell differentiation	7/137	244/18800	0.00209836	0.0326189	0.0261294	CDH2/EDN1/EDNRB/SOX10/EDNRA/FGFR2/SMAD4	7
GO:1901214	regulation of neuron death	8/137	313/18800	0.00211097	0.0326189	0.0261294	AIFM1/WFS1/NEFL/CHGA/FOXO3/BDNF/DNAJC5/GBE1	8
GO:0001701	in utero embryonic development	9/137	387/18800	0.00214436	0.0326189	0.0261294	SLC5A7/EDN1/MFN2/SOX10/EDNRA/FGFR2/GJB3/SALL4/SMAD4	9
GO:0006839	mitochondrial transport	6/137	182/18800	0.00218773	0.0326189	0.0261294	AIFM1/MFF/MFN2/NDUFA13/TIMM8A/SLC25A46	6
GO:0071695	anatomical structure maturation	7/137	246/18800	0.00219692	0.0326189	0.0261294	SPTBN4/DCHS1/EDN1/EDNRB/FOXO3/SOX10/EDNRA	7
GO:0070585	protein localization to mitochondrion	5/137	125/18800	0.00222688	0.0326189	0.0261294	AIFM1/MFF/MFN2/NDUFA13/TIMM8A	5
GO:0060047	heart contraction	7/137	247/18800	0.00224753	0.0326189	0.0261294	ATP1A3/SPTBN4/CACNA1D/CHGA/EDN1/EDNRB/EDNRA	7
GO:0048469	cell maturation	6/137	183/18800	0.0022486	0.0326189	0.0261294	SPTBN4/EDN1/EDNRB/FOXO3/SOX10/EDNRA	6
GO:0050931	pigment cell differentiation	3/137	36/18800	0.002267	0.0326189	0.0261294	AP3D1/EDNRB/SOX10	3
GO:0003253	cardiac neural crest cell migration involved in outflow tract morphogenesis	2/137	10/18800	0.00228317	0.0326189	0.0261294	EDN1/EDNRA	2
GO:0014010	Schwann cell proliferation	2/137	10/18800	0.00228317	0.0326189	0.0261294	SOX10/NF2	2
GO:0014820	tonic smooth muscle contraction	2/137	10/18800	0.00228317	0.0326189	0.0261294	EDN1/EDNRA	2
GO:0016139	glycoside catabolic process	2/137	10/18800	0.00228317	0.0326189	0.0261294	NAGA/FUCA1	2
GO:0042045	epithelial fluid transport	2/137	10/18800	0.00228317	0.0326189	0.0261294	EDN1/EDNRB	2
GO:0060742	epithelial cell differentiation involved in prostate gland development	2/137	10/18800	0.00228317	0.0326189	0.0261294	TP63/FGFR2	2
GO:0061626	pharyngeal arch artery morphogenesis	2/137	10/18800	0.00228317	0.0326189	0.0261294	EDN1/EDNRA	2
GO:0071600	otic vesicle morphogenesis	2/137	10/18800	0.00228317	0.0326189	0.0261294	EYA1/FGFR2	2
GO:0055074	calcium ion homeostasis	10/137	468/18800	0.00228422	0.0326189	0.0261294	CACNA1A/WFS1/CACNA1D/PLA2G6/TMTC2/TRPV4/DIAPH1/EDN1/EDNRB/EDNRA	10
GO:0003231	cardiac ventricle development	5/137	126/18800	0.00230556	0.0326189	0.0261294	GREB1L/EDNRA/FGFR2/SALL4/SMAD4	5
GO:0061333	renal tubule morphogenesis	4/137	76/18800	0.00230772	0.0326189	0.0261294	DCHS1/GREB1L/EYA1/SMAD4	4
GO:0051339	regulation of lyase activity	4/137	77/18800	0.00242059	0.0338635	0.0271263	CACNA1D/EDNRB/EDNRA/FXN	4
GO:0072028	nephron morphogenesis	4/137	77/18800	0.00242059	0.0338635	0.0271263	DCHS1/GREB1L/EYA1/SMAD4	4
GO:0006631	fatty acid metabolic process	9/137	395/18800	0.00246025	0.0342426	0.0274301	GGT1/ABHD12/HSD17B4/ACOX1/EDN1/MORC2/PHYH/PEX2/SGPL1	9
GO:0098739	import across plasma membrane	6/137	188/18800	0.00257233	0.0356209	0.0285341	CACNA1A/ATP1A3/SLC12A2/CACNA1D/TRPV4/KCNJ10	6
GO:0042476	odontogenesis	5/137	130/18800	0.00264059	0.0359497	0.0287975	TSPEAR/EDN1/TP63/FGFR2/NF2	5
GO:0048565	digestive tract development	5/137	130/18800	0.00264059	0.0359497	0.0287975	DCHS1/EDNRB/SOX10/TP63/FGFR2	5
GO:1901661	quinone metabolic process	3/137	38/18800	0.00265023	0.0359497	0.0287975	FDXR/NDUFA9/PDSS1	3
GO:0048844	artery morphogenesis	4/137	79/18800	0.00265763	0.0359497	0.0287975	NOTCH3/EDN1/EDNRA/EYA1	4
GO:0007204	positive regulation of cytosolic calcium ion concentration	8/137	325/18800	0.00266196	0.0359497	0.0287975	CACNA1A/CACNA1D/PLA2G6/TRPV4/DIAPH1/EDN1/EDNRB/EDNRA	8
GO:1901654	response to ketone	6/137	190/18800	0.00271118	0.0364341	0.0291855	AIFM1/GJB2/NEFL/EDN1/FOXO3/SOX10	6
GO:0045927	positive regulation of growth	7/137	256/18800	0.0027446	0.0367023	0.0294003	WFS1/SPTBN4/EDN1/BDNF/FGFR2/FXN/SYT2	7
GO:0003357	noradrenergic neuron differentiation	2/137	11/18800	0.00277724	0.0367782	0.0294612	EDN1/EDNRA	2
GO:0060601	lateral sprouting from an epithelium	2/137	11/18800	0.00277724	0.0367782	0.0294612	TP63/FGFR2	2
GO:0003015	heart process	7/137	257/18800	0.00280465	0.0369618	0.0296082	ATP1A3/SPTBN4/CACNA1D/CHGA/EDN1/EDNRB/EDNRA	7
GO:0007498	mesoderm development	5/137	132/18800	0.00282074	0.036995	0.0296349	TP63/EYA1/FGFR2/NF2/SMAD4	5
GO:0007626	locomotory behavior	6/137	192/18800	0.00285559	0.037273	0.0298575	SPTBN4/ABHD12/FXN/KCNJ10/SLC25A46/SLITRK6	6
GO:0060537	muscle tissue development	9/137	405/18800	0.00290602	0.0377506	0.0302401	FLNB/CNTNAP1/EGR2/EDN1/MYH14/EDNRA/EYA1/FGFR2/SMAD4	9
GO:0048545	response to steroid hormone	8/137	330/18800	0.0029223	0.0377822	0.0302654	AIFM1/ATP1A3/GJB2/NEFL/EDN1/FOXO3/SOX10/TP63	8
GO:1903522	regulation of blood circulation	7/137	260/18800	0.00299088	0.0384864	0.0308295	ATP1A3/SPTBN4/CACNA1D/CHGA/EDN1/EDNRB/EDNRA	7
GO:0007007	inner mitochondrial membrane organization	3/137	40/18800	0.00307115	0.03915	0.0313611	OPA1/NDUFA13/TIMM8A	3
GO:0035329	hippo signaling	3/137	40/18800	0.00307115	0.03915	0.0313611	FAT4/DCHS1/NF2	3
GO:0030534	adult behavior	5/137	136/18800	0.00320747	0.0406846	0.0325904	SPTBN4/ABHD12/FXN/KCNJ10/SLITRK6	5
GO:1901652	response to peptide	10/137	491/18800	0.00322136	0.0406846	0.0325904	CACNA1A/ATP1A3/GJB2/NEFL/TRPV4/EGR2/EDN1/EDNRB/FOXO3/EDNRA	10
GO:0071548	response to dexamethasone	3/137	41/18800	0.00329611	0.04084	0.0327149	GJB2/EDN1/FOXO3	3
GO:0000012	single strand break repair	2/137	12/18800	0.00331681	0.04084	0.0327149	ERCC6/ERCC8	2
GO:0061309	cardiac neural crest cell development involved in outflow tract morphogenesis	2/137	12/18800	0.00331681	0.04084	0.0327149	EDN1/EDNRA	2
GO:0071372	cellular response to follicle-stimulating hormone stimulus	2/137	12/18800	0.00331681	0.04084	0.0327149	EDN1/EDNRA	2
GO:0019646	aerobic electron transport chain	4/137	84/18800	0.00331889	0.04084	0.0327149	NDUFA9/COX6A1/NDUFC2/NDUFS4	4
GO:0099111	microtubule-based transport	6/137	198/18800	0.00332349	0.04084	0.0327149	OPA1/AP3D1/NEFL/KIF1B/KIF5A/KLC2	6
GO:0072503	cellular divalent inorganic cation homeostasis	10/137	494/18800	0.00336342	0.0411454	0.0329595	CACNA1A/WFS1/CACNA1D/AP3D1/PLA2G6/TRPV4/DIAPH1/EDN1/EDNRB/EDNRA	10
GO:0072384	organelle transport along microtubule	4/137	85/18800	0.0034634	0.0419918	0.0336375	OPA1/AP3D1/NEFL/KIF5A	4
GO:2000177	regulation of neural precursor cell proliferation	4/137	85/18800	0.0034634	0.0419918	0.0336375	CDH2/FOXO3/SOX10/NF2	4
GO:0014003	oligodendrocyte development	3/137	42/18800	0.00353091	0.0426209	0.0341415	CNTNAP1/SOX10/KCNJ10	3
GO:0002064	epithelial cell development	6/137	203/18800	0.00375523	0.0451289	0.0361505	FLNB/CDH2/HSD17B4/EDNRB/TP63/EDNRA	6
GO:0042181	ketone biosynthetic process	3/137	43/18800	0.0037757	0.0451759	0.0361881	FDXR/NDUFA9/PDSS1	3
GO:0055123	digestive system development	5/137	142/18800	0.00385725	0.0458728	0.0367464	DCHS1/EDNRB/SOX10/TP63/FGFR2	5
GO:0035810	positive regulation of urine volume	2/137	13/18800	0.00390121	0.0458728	0.0367464	EDN1/EDNRB	2
GO:0035815	positive regulation of renal sodium excretion	2/137	13/18800	0.00390121	0.0458728	0.0367464	EDN1/EDNRB	2
GO:0045039	protein insertion into mitochondrial inner membrane	2/137	13/18800	0.00390121	0.0458728	0.0367464	NDUFA13/TIMM8A	2
GO:0045216	cell-cell junction organization	6/137	205/18800	0.00393909	0.0461195	0.036944	DCHS1/GJB2/CDH2/CNTNAP1/TRPV4/NF2	6
GO:0035264	multicellular organism growth	5/137	143/18800	0.00397406	0.0461329	0.0369547	SPTBN4/ERCC6/FXN/SGPL1/SLITRK6	5
GO:0061351	neural precursor cell proliferation	5/137	143/18800	0.00397406	0.0461329	0.0369547	CDH2/FOXO3/SOX10/FGFR2/NF2	5
GO:0006936	muscle contraction	8/137	349/18800	0.00409754	0.0473329	0.037916	CACNA1D/PLA2G6/TRPV4/CHGA/EDN1/EDNRB/MYH14/EDNRA	8
GO:0007269	neurotransmitter secretion	5/137	145/18800	0.00421524	0.0473329	0.037916	OTOF/SNAP29/DNAJC5/FMR1/SYT2	5
GO:0043524	negative regulation of neuron apoptotic process	5/137	145/18800	0.00421524	0.0473329	0.037916	WFS1/NEFL/BDNF/DNAJC5/GBE1	5
GO:0099643	signal release from synapse	5/137	145/18800	0.00421524	0.0473329	0.037916	OTOF/SNAP29/DNAJC5/FMR1/SYT2	5
GO:0050804	modulation of chemical synaptic transmission	9/137	429/18800	0.00423857	0.0473329	0.037916	CACNA1A/SLC12A2/CDH2/PLA2G6/EGR2/EDN1/BDNF/FMR1/KCNJ10	9
GO:0070301	cellular response to hydrogen peroxide	4/137	90/18800	0.00425043	0.0473329	0.037916	AIFM1/EDN1/FOXO3/FXN	4
GO:1901657	glycosyl compound metabolic process	4/137	90/18800	0.00425043	0.0473329	0.037916	TYMP/DGUOK/NAGA/FUCA1	4
GO:0032892	positive regulation of organic acid transport	3/137	45/18800	0.0042957	0.0473329	0.037916	SLC12A2/PLA2G6/EDN1	3
GO:0042551	neuron maturation	3/137	45/18800	0.0042957	0.0473329	0.037916	SPTBN4/EDNRB/EDNRA	3
GO:0045933	positive regulation of muscle contraction	3/137	45/18800	0.0042957	0.0473329	0.037916	TRPV4/CHGA/EDN1	3
GO:0051180	vitamin transport	3/137	45/18800	0.0042957	0.0473329	0.037916	SLC52A3/SLC52A2/SLC19A2	3
GO:1904646	cellular response to amyloid-beta	3/137	45/18800	0.0042957	0.0473329	0.037916	CACNA1A/ATP1A3/FOXO3	3
GO:0099177	regulation of trans-synaptic signaling	9/137	430/18800	0.00430299	0.0473329	0.037916	CACNA1A/SLC12A2/CDH2/PLA2G6/EGR2/EDN1/BDNF/FMR1/KCNJ10	9
GO:1901215	negative regulation of neuron death	6/137	209/18800	0.00432676	0.0474032	0.0379723	WFS1/NEFL/CHGA/BDNF/DNAJC5/GBE1	6
GO:0046942	carboxylic acid transport	7/137	279/18800	0.00439977	0.047591	0.0381227	SLC26A4/SLC12A2/SLC19A2/PLA2G6/EDN1/SLC17A8/KCNJ10	7
GO:0072080	nephron tubule development	4/137	91/18800	0.00442113	0.047591	0.0381227	DCHS1/GREB1L/EYA1/SMAD4	4
GO:0017038	protein import	6/137	210/18800	0.00442793	0.047591	0.0381227	AIFM1/PEX10/PEX12/PEX6/PEX16/PEX2	6
GO:0048608	reproductive structure development	9/137	433/18800	0.00450086	0.047591	0.0381227	GJB2/HSD17B4/FOXO3/GREB1L/TP63/FGFR2/GJB3/SGPL1/SMAD4	9
GO:0003188	heart valve formation	2/137	14/18800	0.00452975	0.047591	0.0381227	DCHS1/SMAD4	2
GO:0006264	mitochondrial DNA replication	2/137	14/18800	0.00452975	0.047591	0.0381227	POLG/TWNK	2
GO:0021554	optic nerve development	2/137	14/18800	0.00452975	0.047591	0.0381227	SLC25A46/TMEM126A	2
GO:0030007	cellular potassium ion homeostasis	2/137	14/18800	0.00452975	0.047591	0.0381227	ATP1A3/SLC12A2	2
GO:0045989	positive regulation of striated muscle contraction	2/137	14/18800	0.00452975	0.047591	0.0381227	TRPV4/CHGA	2
GO:0046479	glycosphingolipid catabolic process	2/137	14/18800	0.00452975	0.047591	0.0381227	NAGA/GALC	2
GO:0008544	epidermis development	8/137	355/18800	0.0045358	0.047591	0.0381227	MYO7A/FLNB/CLRN1/CLRN2/TP63/FGFR2/SLITRK6/SMAD4	8
GO:0010821	regulation of mitochondrion organization	5/137	148/18800	0.00459636	0.0476596	0.0381777	OPA1/INF2/PLA2G6/MFF/FXN	5
GO:0022404	molting cycle process	4/137	92/18800	0.0045964	0.0476596	0.0381777	TSPEAR/TP63/FGFR2/SMAD4	4
GO:0022405	hair cycle process	4/137	92/18800	0.0045964	0.0476596	0.0381777	TSPEAR/TP63/FGFR2/SMAD4	4
GO:0051480	regulation of cytosolic calcium ion concentration	8/137	356/18800	0.00461222	0.0476596	0.0381777	CACNA1A/CACNA1D/PLA2G6/TRPV4/DIAPH1/EDN1/EDNRB/EDNRA	8
GO:0061458	reproductive system development	9/137	436/18800	0.00470577	0.0484428	0.0388051	GJB2/HSD17B4/FOXO3/GREB1L/TP63/FGFR2/GJB3/SGPL1/SMAD4	9
GO:0007043	cell-cell junction assembly	5/137	149/18800	0.00472868	0.0484957	0.0388474	DCHS1/GJB2/CDH2/CNTNAP1/TRPV4	5
GO:0006885	regulation of pH	4/137	93/18800	0.00477629	0.0486183	0.0389457	SLC26A4/DMXL2/EDN1/EDNRB	4
GO:0060993	kidney morphogenesis	4/137	93/18800	0.00477629	0.0486183	0.0389457	DCHS1/GREB1L/EYA1/SMAD4	4
GO:0048066	developmental pigmentation	3/137	47/18800	0.0048571	0.0490747	0.0393113	AP3D1/EDNRB/SOX10	3
GO:0055010	ventricular cardiac muscle tissue morphogenesis	3/137	47/18800	0.0048571	0.0490747	0.0393113	EDNRA/FGFR2/SMAD4	3
GO:0061326	renal tubule development	4/137	94/18800	0.00496085	0.0497544	0.0398558	DCHS1/GREB1L/EYA1/SMAD4	4
GO:1901655	cellular response to ketone	4/137	94/18800	0.00496085	0.0497544	0.0398558	AIFM1/GJB2/FOXO3/SOX10	4
GO:0048661	positive regulation of smooth muscle cell proliferation	4/137	95/18800	0.00515014	0.050143	0.040167	NOTCH3/EDN1/MFN2/FGFR2	4
GO:0031641	regulation of myelination	3/137	48/18800	0.0051536	0.050143	0.040167	TYMP/EGR2/SOX10	3
GO:0003214	cardiac left ventricle morphogenesis	2/137	15/18800	0.00520179	0.050143	0.040167	EDNRA/SMAD4	2
GO:0014029	neural crest formation	2/137	15/18800	0.00520179	0.050143	0.040167	EDN1/EDNRA	2
GO:0030202	heparin metabolic process	2/137	15/18800	0.00520179	0.050143	0.040167	EDNRB/EDNRA	2
GO:0060572	morphogenesis of an epithelial bud	2/137	15/18800	0.00520179	0.050143	0.040167	TP63/FGFR2	2
GO:0061307	cardiac neural crest cell differentiation involved in heart development	2/137	15/18800	0.00520179	0.050143	0.040167	EDN1/EDNRA	2
GO:0061308	cardiac neural crest cell development involved in heart development	2/137	15/18800	0.00520179	0.050143	0.040167	EDN1/EDNRA	2
GO:0071599	otic vesicle development	2/137	15/18800	0.00520179	0.050143	0.040167	EYA1/FGFR2	2
GO:0097152	mesenchymal cell apoptotic process	2/137	15/18800	0.00520179	0.050143	0.040167	EDNRA/POU3F4	2
GO:1902287	semaphorin-plexin signaling pathway involved in axon guidance	2/137	15/18800	0.00520179	0.050143	0.040167	EDN1/EDNRA	2
GO:0048546	digestive tract morphogenesis	3/137	49/18800	0.00546079	0.0522703	0.0418711	SOX10/TP63/FGFR2	3
GO:1903793	positive regulation of anion transport	3/137	49/18800	0.00546079	0.0522703	0.0418711	SLC12A2/PLA2G6/EDN1	3
GO:0051646	mitochondrion localization	3/137	50/18800	0.00577876	0.0549284	0.0440004	OPA1/NEFL/MFN2	3
GO:1990573	potassium ion import across plasma membrane	3/137	50/18800	0.00577876	0.0549284	0.0440004	ATP1A3/SLC12A2/KCNJ10	3
GO:0031960	response to corticosteroid	5/137	157/18800	0.00588644	0.0557577	0.0446647	AIFM1/GJB2/NEFL/EDN1/FOXO3	5
GO:1902285	semaphorin-plexin signaling pathway involved in neuron projection guidance	2/137	16/18800	0.00591664	0.0558498	0.0447385	EDN1/EDNRA	2
GO:0006120	mitochondrial electron transport, NADH to ubiquinone	3/137	51/18800	0.00610761	0.0568654	0.045552	NDUFA9/NDUFC2/NDUFS4	3
GO:0007157	heterophilic cell-cell adhesion via plasma membrane cell adhesion molecules	3/137	51/18800	0.00610761	0.0568654	0.045552	FAT4/DCHS1/CDH2	3
GO:0051349	positive regulation of lyase activity	3/137	51/18800	0.00610761	0.0568654	0.045552	CACNA1D/EDNRA/FXN	3
GO:0071622	regulation of granulocyte chemotaxis	3/137	51/18800	0.00610761	0.0568654	0.045552	TRPV4/C1QBP/EDN1	3
GO:0006874	cellular calcium ion homeostasis	9/137	456/18800	0.00626427	0.0581256	0.0465615	CACNA1A/WFS1/CACNA1D/PLA2G6/TRPV4/DIAPH1/EDN1/EDNRB/EDNRA	9
GO:0043473	pigmentation	4/137	101/18800	0.00638818	0.0590744	0.0473216	MYO7A/AP3D1/EDNRB/SOX10	4
GO:0097479	synaptic vesicle localization	3/137	52/18800	0.00644743	0.0594209	0.0475991	AP3D1/CDH2/KIF5A	3
GO:0006665	sphingolipid metabolic process	5/137	161/18800	0.00653446	0.0598875	0.0479729	PLA2G6/NAGA/GALC/SGPL1/SPTLC1	5
GO:0009062	fatty acid catabolic process	4/137	102/18800	0.00661205	0.0598875	0.0479729	HSD17B4/ACOX1/PHYH/PEX2	4
GO:0006390	mitochondrial transcription	2/137	17/18800	0.00667368	0.0598875	0.0479729	TWNK/FOXO3	2
GO:0006677	glycosylceramide metabolic process	2/137	17/18800	0.00667368	0.0598875	0.0479729	NAGA/GALC	2
GO:0036342	post-anal tail morphogenesis	2/137	17/18800	0.00667368	0.0598875	0.0479729	DCHS1/TP63	2
GO:0050884	neuromuscular process controlling posture	2/137	17/18800	0.00667368	0.0598875	0.0479729	CNTNAP1/FXN	2
GO:0051412	response to corticosterone	2/137	17/18800	0.00667368	0.0598875	0.0479729	NEFL/FOXO3	2
GO:0051969	regulation of transmission of nerve impulse	2/137	17/18800	0.00667368	0.0598875	0.0479729	TYMP/FMR1	2
GO:0071385	cellular response to glucocorticoid stimulus	3/137	53/18800	0.00679833	0.0605923	0.0485374	GJB2/EDN1/FOXO3	3
GO:0009913	epidermal cell differentiation	6/137	230/18800	0.00683972	0.0605923	0.0485374	MYO7A/FLNB/CLRN1/CLRN2/TP63/SLITRK6	6
GO:2001234	negative regulation of apoptotic signaling pathway	6/137	230/18800	0.00683972	0.0605923	0.0485374	WFS1/OPA1/NDUFA13/BDNF/EYA1/FXN	6
GO:0006664	glycolipid metabolic process	4/137	103/18800	0.00684106	0.0605923	0.0485374	NAGA/GALC/FUCA1/PIGB	4
GO:0140053	mitochondrial gene expression	4/137	104/18800	0.00707527	0.0622624	0.0498752	TWNK/C1QBP/FOXO3/IARS2	4
GO:1903509	liposaccharide metabolic process	4/137	104/18800	0.00707527	0.0622624	0.0498752	NAGA/GALC/FUCA1/PIGB	4
GO:0002067	glandular epithelial cell differentiation	3/137	54/18800	0.00716037	0.0626074	0.0501516	CDH2/TP63/FGFR2	3
GO:0048599	oocyte development	3/137	54/18800	0.00716037	0.0626074	0.0501516	EDN1/FOXO3/EDNRA	3
GO:0045055	regulated exocytosis	6/137	234/18800	0.00741792	0.0643038	0.0515105	OTOF/CHGA/SNAP29/DNAJC5/FMR1/SYT2	6
GO:0019896	axonal transport of mitochondrion	2/137	18/18800	0.00747225	0.0643038	0.0515105	OPA1/NEFL	2
GO:0031643	positive regulation of myelination	2/137	18/18800	0.00747225	0.0643038	0.0515105	EGR2/SOX10	2
GO:0032354	response to follicle-stimulating hormone	2/137	18/18800	0.00747225	0.0643038	0.0515105	EDN1/EDNRA	2
GO:2000136	regulation of cell proliferation involved in heart morphogenesis	2/137	18/18800	0.00747225	0.0643038	0.0515105	EYA1/SMAD4	2
GO:0042692	muscle cell differentiation	8/137	387/18800	0.00751303	0.0644258	0.0516082	CDH2/CNTNAP1/EDN1/EDNRB/BDNF/EDNRA/FGFR2/SMAD4	8
GO:1904645	response to amyloid-beta	3/137	55/18800	0.00753366	0.0644258	0.0516082	CACNA1A/ATP1A3/FOXO3	3
GO:0019395	fatty acid oxidation	4/137	106/18800	0.00755945	0.0644443	0.0516231	HSD17B4/ACOX1/PHYH/PEX2	4
GO:0003205	cardiac chamber development	5/137	167/18800	0.00759802	0.0645714	0.0517249	GREB1L/EDNRA/FGFR2/SALL4/SMAD4	5
GO:0030595	leukocyte chemotaxis	6/137	236/18800	0.00771991	0.0654035	0.0523914	SLC12A2/TRPV4/CHGA/C1QBP/EDN1/EDNRB	6
GO:0008637	apoptotic mitochondrial changes	4/137	107/18800	0.00780952	0.0657543	0.0526724	OPA1/PLA2G6/MFF/FXN	4
GO:0030004	cellular monovalent inorganic cation homeostasis	4/137	107/18800	0.00780952	0.0657543	0.0526724	ATP1A3/SLC12A2/DMXL2/TMPRSS3	4
GO:0003229	ventricular cardiac muscle tissue development	3/137	56/18800	0.00791826	0.0664646	0.0532415	EDNRA/FGFR2/SMAD4	3
GO:0048639	positive regulation of developmental growth	5/137	169/18800	0.00797784	0.0667594	0.0534776	SPTBN4/EDN1/BDNF/FGFR2/SYT2	5
GO:0098657	import into cell	6/137	238/18800	0.00803069	0.0669961	0.0536672	CACNA1A/ATP1A3/SLC12A2/CACNA1D/TRPV4/KCNJ10	6
GO:0060070	canonical Wnt signaling pathway	7/137	313/18800	0.00810521	0.0674116	0.054	CDH2/EDN1/EDNRB/FOXO3/SOX10/EDNRA/FGFR2	7
GO:0016082	synaptic vesicle priming	2/137	19/18800	0.00831172	0.0686192	0.0549674	OTOF/SNAP29	2
GO:0061323	cell proliferation involved in heart morphogenesis	2/137	19/18800	0.00831172	0.0686192	0.0549674	EYA1/SMAD4	2
GO:0032526	response to retinoic acid	4/137	109/18800	0.00832586	0.0686192	0.0549674	GJB2/NDUFA13/FGFR2/GJB3	4
GO:0009994	oocyte differentiation	3/137	58/18800	0.00872171	0.07145	0.057235	EDN1/FOXO3/EDNRA	3
GO:0045761	regulation of adenylate cyclase activity	3/137	58/18800	0.00872171	0.07145	0.057235	CACNA1D/EDNRB/EDNRA	3
GO:0015849	organic acid transport	7/137	318/18800	0.00880061	0.0718804	0.0575798	SLC26A4/SLC12A2/SLC19A2/PLA2G6/EDN1/SLC17A8/KCNJ10	7
GO:0042593	glucose homeostasis	6/137	244/18800	0.00901708	0.0726791	0.0582195	WFS1/TWNK/PLA2G6/TRPV4/FOXO3/SMAD4	6
GO:0050891	multicellular organismal water homeostasis	3/137	59/18800	0.00914071	0.0726791	0.0582195	WFS1/TRPV4/TP63	3
GO:0006939	smooth muscle contraction	4/137	112/18800	0.00914154	0.0726791	0.0582195	PLA2G6/EDN1/EDNRB/EDNRA	4
GO:0010927	cellular component assembly involved in morphogenesis	4/137	112/18800	0.00914154	0.0726791	0.0582195	CNTNAP1/EDN1/PMP22/SMAD4	4
GO:0034440	lipid oxidation	4/137	112/18800	0.00914154	0.0726791	0.0582195	HSD17B4/ACOX1/PHYH/PEX2	4
GO:0033500	carbohydrate homeostasis	6/137	245/18800	0.00918955	0.0726791	0.0582195	WFS1/TWNK/PLA2G6/TRPV4/FOXO3/SMAD4	6
GO:0035813	regulation of renal sodium excretion	2/137	20/18800	0.00919145	0.0726791	0.0582195	EDN1/EDNRB	2
GO:0070584	mitochondrion morphogenesis	2/137	20/18800	0.00919145	0.0726791	0.0582195	MFF/MYH14	2
GO:0071371	cellular response to gonadotropin stimulus	2/137	20/18800	0.00919145	0.0726791	0.0582195	EDN1/EDNRA	2
GO:0090201	negative regulation of release of cytochrome c from mitochondria	2/137	20/18800	0.00919145	0.0726791	0.0582195	OPA1/FXN	2
GO:1902236	negative regulation of endoplasmic reticulum stress-induced intrinsic apoptotic signaling pathway	2/137	20/18800	0.00919145	0.0726791	0.0582195	WFS1/OPA1	2
GO:0090066	regulation of anatomical structure size	9/137	487/18800	0.00943308	0.0743741	0.0595773	SPTBN4/SLC12A2/PLA2G6/NEFL/TRPV4/EDN1/EDNRB/BDNF/EDNRA	9
GO:0055008	cardiac muscle tissue morphogenesis	3/137	60/18800	0.00957131	0.0752465	0.0602761	EDNRA/FGFR2/SMAD4	3
GO:0003014	renal system process	4/137	114/18800	0.00971329	0.0757081	0.060646	WFS1/EDN1/EDNRB/EDNRA	4
GO:0042303	molting cycle	4/137	114/18800	0.00971329	0.0757081	0.060646	TSPEAR/TP63/FGFR2/SMAD4	4
GO:0042633	hair cycle	4/137	114/18800	0.00971329	0.0757081	0.060646	TSPEAR/TP63/FGFR2/SMAD4	4
GO:0008090	retrograde axonal transport	2/137	21/18800	0.0101108	0.0776967	0.0622389	NEFL/KIF5A	2
GO:0032305	positive regulation of icosanoid secretion	2/137	21/18800	0.0101108	0.0776967	0.0622389	PLA2G6/EDN1	2
GO:0035809	regulation of urine volume	2/137	21/18800	0.0101108	0.0776967	0.0622389	EDN1/EDNRB	2
GO:0046514	ceramide catabolic process	2/137	21/18800	0.0101108	0.0776967	0.0622389	NAGA/GALC	2
GO:0060065	uterus development	2/137	21/18800	0.0101108	0.0776967	0.0622389	GREB1L/SMAD4	2
GO:0035904	aorta development	3/137	62/18800	0.0104675	0.0801115	0.0641733	EGR2/EDNRA/EYA1	3
GO:0048638	regulation of developmental growth	7/137	329/18800	0.0104838	0.0801115	0.0641733	SPTBN4/EDN1/BDNF/FGFR2/FXN/SGPL1/SYT2	7
GO:0010817	regulation of hormone levels	9/137	496/18800	0.0105483	0.0803794	0.0643879	PLA2G6/HSD17B4/TRPV4/CHGA/EDN1/EDNRB/SGPL1/SMAD4/TTR	9
GO:0007006	mitochondrial membrane organization	4/137	117/18800	0.0106137	0.0806523	0.0646065	OPA1/MFN2/NDUFA13/TIMM8A	4
GO:0003007	heart morphogenesis	6/137	254/18800	0.0108495	0.0811744	0.0650247	DCHS1/EDN1/EDNRA/EYA1/FGFR2/SMAD4	6
GO:0006767	water-soluble vitamin metabolic process	3/137	63/18800	0.0109333	0.0811744	0.0650247	SLC52A3/SLC52A2/SLC19A2	3
GO:0015800	acidic amino acid transport	3/137	63/18800	0.0109333	0.0811744	0.0650247	SLC12A2/SLC17A8/KCNJ10	3
GO:0048663	neuron fate commitment	3/137	63/18800	0.0109333	0.0811744	0.0650247	NOTCH3/EYA1/SMAD4	3
GO:0070059	intrinsic apoptotic signaling pathway in response to endoplasmic reticulum stress	3/137	63/18800	0.0109333	0.0811744	0.0650247	AIFM1/WFS1/OPA1	3
GO:0062197	cellular response to chemical stress	7/137	332/18800	0.010981	0.0811744	0.0650247	AIFM1/GJB2/TRPV4/EDN1/FOXO3/EDNRA/FXN	7
GO:0016137	glycoside metabolic process	2/137	22/18800	0.0110692	0.0811744	0.0650247	NAGA/FUCA1	2
GO:0032288	myelin assembly	2/137	22/18800	0.0110692	0.0811744	0.0650247	CNTNAP1/PMP22	2
GO:0032303	regulation of icosanoid secretion	2/137	22/18800	0.0110692	0.0811744	0.0650247	PLA2G6/EDN1	2
GO:0035812	renal sodium excretion	2/137	22/18800	0.0110692	0.0811744	0.0650247	EDN1/EDNRB	2
GO:0048485	sympathetic nervous system development	2/137	22/18800	0.0110692	0.0811744	0.0650247	TP63/EDNRA	2
GO:0061318	renal filtration cell differentiation	2/137	22/18800	0.0110692	0.0811744	0.0650247	EDNRB/EDNRA	2
GO:0072112	glomerular visceral epithelial cell differentiation	2/137	22/18800	0.0110692	0.0811744	0.0650247	EDNRB/EDNRA	2
GO:0007517	muscle organ development	7/137	334/18800	0.0113219	0.0828045	0.0663305	FLNB/CNTNAP1/EGR2/MYH14/EDNRA/FGFR2/SMAD4	7
GO:0040014	regulation of multicellular organism growth	3/137	64/18800	0.0114109	0.0832324	0.0666733	SPTBN4/FXN/SGPL1	3
GO:0006690	icosanoid metabolic process	4/137	121/18800	0.0118958	0.086328	0.069153	GGT1/ABHD12/ACOX1/EDN1	4
GO:0048645	animal organ formation	3/137	65/18800	0.0119004	0.086328	0.069153	TP63/EYA1/FGFR2	3
GO:0034329	cell junction assembly	8/137	420/18800	0.0119302	0.086328	0.069153	DCHS1/GJB2/CDH2/CNTNAP1/TRPV4/BDNF/SLC25A46/SLITRK6	8
GO:0014821	phasic smooth muscle contraction	2/137	23/18800	0.0120661	0.0863943	0.0692061	EDN1/EDNRB	2
GO:0060571	morphogenesis of an epithelial fold	2/137	23/18800	0.0120661	0.0863943	0.0692061	TP63/FGFR2	2
GO:0072311	glomerular epithelial cell differentiation	2/137	23/18800	0.0120661	0.0863943	0.0692061	EDNRB/EDNRA	2
GO:0097150	neuronal stem cell population maintenance	2/137	23/18800	0.0120661	0.0863943	0.0692061	CDH2/FOXO3	2
GO:0006790	sulfur compound metabolic process	7/137	339/18800	0.0122076	0.0871789	0.0698346	GGT1/SLC19A2/HSD17B4/EDNRB/EDNRA/FXN/SUCLA2	7
GO:0030104	water homeostasis	3/137	66/18800	0.0124018	0.0881042	0.0705758	WFS1/TRPV4/TP63	3
GO:0032835	glomerulus development	3/137	66/18800	0.0124018	0.0881042	0.0705758	NOTCH3/EDNRB/EDNRA	3
GO:0051648	vesicle localization	5/137	189/18800	0.0125263	0.0887576	0.0710993	MYO7A/AP3D1/CDH2/KIF5A/SNAP29	5
GO:0003018	vascular process in circulatory system	6/137	263/18800	0.012712	0.0898402	0.0719665	SLC12A2/PLA2G6/TRPV4/EDN1/EDNRB/EDNRA	6
GO:0071300	cellular response to retinoic acid	3/137	67/18800	0.0129151	0.0902494	0.0722942	NDUFA13/FGFR2/GJB3	3
GO:0046660	female sex differentiation	4/137	124/18800	0.01292	0.0902494	0.0722942	FOXO3/TP63/SGPL1/SMAD4	4
GO:0072329	monocarboxylic acid catabolic process	4/137	124/18800	0.01292	0.0902494	0.0722942	HSD17B4/ACOX1/PHYH/PEX2	4
GO:0003181	atrioventricular valve morphogenesis	2/137	24/18800	0.0131007	0.0902494	0.0722942	DCHS1/SMAD4	2
GO:0007274	neuromuscular synaptic transmission	2/137	24/18800	0.0131007	0.0902494	0.0722942	SLC5A7/KIF1B	2
GO:0009162	deoxyribonucleoside monophosphate metabolic process	2/137	24/18800	0.0131007	0.0902494	0.0722942	TYMP/DGUOK	2
GO:0035994	response to muscle stretch	2/137	24/18800	0.0131007	0.0902494	0.0722942	CDH2/EDN1	2
GO:0044062	regulation of excretion	2/137	24/18800	0.0131007	0.0902494	0.0722942	EDN1/EDNRB	2
GO:0090023	positive regulation of neutrophil chemotaxis	2/137	24/18800	0.0131007	0.0902494	0.0722942	C1QBP/EDN1	2
GO:0090103	cochlea morphogenesis	2/137	24/18800	0.0131007	0.0902494	0.0722942	EYA1/POU3F4	2
GO:0045664	regulation of neuron differentiation	5/137	192/18800	0.0133335	0.0916214	0.0733933	NOTCH3/EDNRB/FOXO3/BDNF/EYA1	5
GO:0045165	cell fate commitment	6/137	266/18800	0.0133799	0.0917093	0.0734637	NOTCH3/EDN1/EDNRA/EYA1/FGFR2/SMAD4	6
GO:0006979	response to oxidative stress	8/137	433/18800	0.0141134	0.0961761	0.0770418	AIFM1/GJB2/ERCC6/EDN1/FOXO3/EDNRA/ERCC8/FXN	8
GO:0003148	outflow tract septum morphogenesis	2/137	25/18800	0.0141726	0.0961761	0.0770418	FGFR2/SMAD4	2
GO:0033119	negative regulation of RNA splicing	2/137	25/18800	0.0141726	0.0961761	0.0770418	C1QBP/RPS26	2
GO:2000193	positive regulation of fatty acid transport	2/137	25/18800	0.0141726	0.0961761	0.0770418	PLA2G6/EDN1	2
GO:0042542	response to hydrogen peroxide	4/137	128/18800	0.0143708	0.097279	0.0779253	AIFM1/EDN1/FOXO3/FXN	4
GO:0032890	regulation of organic acid transport	3/137	70/18800	0.0145274	0.0980962	0.0785799	SLC12A2/PLA2G6/EDN1	3
GO:0043270	positive regulation of ion transport	6/137	273/18800	0.0150332	0.0997292	0.079888	WFS1/SLC12A2/CACNA1D/PLA2G6/EDN1/EDNRA	6
GO:0046034	ATP metabolic process	6/137	273/18800	0.0150332	0.0997292	0.079888	NDUFA9/DGUOK/COX6A1/FXN/NDUFC2/NDUFS4	6
GO:0099518	vesicle cytoskeletal trafficking	3/137	71/18800	0.0150891	0.0997292	0.079888	MYO7A/AP3D1/KIF5A	3
GO:0006972	hyperosmotic response	2/137	26/18800	0.0152811	0.0997292	0.079888	SLC12A2/TRPV4	2
GO:0030318	melanocyte differentiation	2/137	26/18800	0.0152811	0.0997292	0.079888	EDNRB/SOX10	2
GO:0030878	thyroid gland development	2/137	26/18800	0.0152811	0.0997292	0.079888	EDN1/EDNRA	2
GO:0034643	establishment of mitochondrion localization, microtubule-mediated	2/137	26/18800	0.0152811	0.0997292	0.079888	OPA1/NEFL	2
GO:0047497	mitochondrion transport along microtubule	2/137	26/18800	0.0152811	0.0997292	0.079888	OPA1/NEFL	2
GO:0048499	synaptic vesicle membrane organization	2/137	26/18800	0.0152811	0.0997292	0.079888	AP3D1/SNAP29	2
GO:0051204	protein insertion into mitochondrial membrane	2/137	26/18800	0.0152811	0.0997292	0.079888	NDUFA13/TIMM8A	2
GO:0060740	prostate gland epithelium morphogenesis	2/137	26/18800	0.0152811	0.0997292	0.079888	TP63/FGFR2	2
GO:0062009	secondary palate development	2/137	26/18800	0.0152811	0.0997292	0.079888	TSHZ1/SMAD4	2
GO:0072010	glomerular epithelium development	2/137	26/18800	0.0152811	0.0997292	0.079888	EDNRB/EDNRA	2
GO:0090200	positive regulation of release of cytochrome c from mitochondria	2/137	26/18800	0.0152811	0.0997292	0.079888	PLA2G6/MFF	2
GO:0098793	presynapse	17/137	492/19594	6.26225e-08	2.06028e-05	1.42384e-05	OTOF/WFS1/AP3D1/CDH2/CNTNAP1/DMXL2/NEFL/C1QBP/KIF1B/MFF/SLC17A8/SNAP29/BDNF/DNAJC5/FMR1/KCNJ10/SYT2	17
GO:0005778	peroxisomal membrane	7/137	64/19594	3.12077e-07	3.42244e-05	2.36521e-05	HSD17B4/PEX10/PEX12/PEX6/ACOX1/PEX16/PEX2	7
GO:0031903	microbody membrane	7/137	64/19594	3.12077e-07	3.42244e-05	2.36521e-05	HSD17B4/PEX10/PEX12/PEX6/ACOX1/PEX16/PEX2	7
GO:0005777	peroxisome	9/137	141/19594	6.57372e-07	4.32551e-05	2.98931e-05	HSD17B4/PEX10/PEX12/PEX6/ACOX1/MFF/PEX16/PHYH/PEX2	9
GO:0042579	microbody	9/137	141/19594	6.57372e-07	4.32551e-05	2.98931e-05	HSD17B4/PEX10/PEX12/PEX6/ACOX1/MFF/PEX16/PHYH/PEX2	9
GO:0005759	mitochondrial matrix	15/137	473/19594	1.15806e-06	6.35005e-05	4.38845e-05	POLG/FDXR/TWNK/NARS2/NDUFA9/PDSS1/ACO2/C1QBP/DGUOK/FOXO3/IARS2/CLPP/FXN/SUCLA2/TOP3A	15
GO:0120111	neuron projection cytoplasm	7/137	89/19594	2.99393e-06	0.000129497	8.94939e-05	OPA1/AP3D1/ABHD12/NEFL/KIF1B/KIF5A/FMR1	7
GO:0097386	glial cell projection	5/137	33/19594	3.14886e-06	0.000129497	8.94939e-05	NFASC/GJB2/SLC17A8/FMR1/KCNJ10	5
GO:0030133	transport vesicle	13/137	402/19594	5.04461e-06	0.000184408	0.000127443	OTOF/WFS1/DMXL2/CHGA/CLRN1/EDN1/KIF1B/MFF/SLC17A8/AP1S1/BDNF/DNAJC5/SYT2	13
GO:0008021	synaptic vesicle	9/137	196/19594	9.92855e-06	0.000326649	0.000225744	OTOF/WFS1/DMXL2/KIF1B/MFF/SLC17A8/BDNF/DNAJC5/SYT2	9
GO:0070382	exocytic vesicle	9/137	214/19594	2.00111e-05	0.000598513	0.000413626	OTOF/WFS1/DMXL2/KIF1B/MFF/SLC17A8/BDNF/DNAJC5/SYT2	9
GO:0005911	cell-cell junction	13/137	497/19594	4.70381e-05	0.00128963	0.000891247	SPTBN4/DCHS1/NFASC/GJB2/CDH2/CNTNAP1/TRPV4/NDRG1/PCDH9/PMP22/GJB3/GJC3/NF2	13
GO:1904115	axon cytoplasm	5/137	62/19594	7.298e-05	0.00184696	0.00127641	OPA1/AP3D1/NEFL/KIF1B/KIF5A	5
GO:0030672	synaptic vesicle membrane	6/137	103/19594	8.58545e-05	0.00186821	0.0012911	OTOF/WFS1/DMXL2/SLC17A8/DNAJC5/SYT2	6
GO:0099501	exocytic vesicle membrane	6/137	103/19594	8.58545e-05	0.00186821	0.0012911	OTOF/WFS1/DMXL2/SLC17A8/DNAJC5/SYT2	6
GO:0042583	chromaffin granule	3/137	13/19594	9.08554e-05	0.00186821	0.0012911	CHGA/DNAJC5/SYT2	3
GO:1990351	transporter complex	11/137	399/19594	0.000116189	0.00224859	0.00155398	CACNA1A/ATP1A3/CACNA1D/NDUFA9/ABHD12/PEX12/NDUFA13/TIMM8A/TMEM30B/NDUFC2/NDUFS4	11
GO:0098862	cluster of actin-based cell projections	7/137	158/19594	0.000124226	0.00227058	0.00156917	SLC26A4/MYO7A/FLNB/TSPEAR/CLRN1/CLRN2/MYH14	7
GO:0005779	integral component of peroxisomal membrane	3/137	15/19594	0.000143068	0.00235347	0.00162646	PEX12/PEX16/PEX2	3
GO:0031231	intrinsic component of peroxisomal membrane	3/137	15/19594	0.000143068	0.00235347	0.00162646	PEX12/PEX16/PEX2	3
GO:0097449	astrocyte projection	3/137	19/19594	0.00029851	0.00467665	0.00323198	GJB2/SLC17A8/KCNJ10	3
GO:0005747	mitochondrial respiratory chain complex I	4/137	49/19594	0.000379691	0.00520493	0.00359707	NDUFA9/NDUFA13/NDUFC2/NDUFS4	4
GO:0030964	NADH dehydrogenase complex	4/137	49/19594	0.000379691	0.00520493	0.00359707	NDUFA9/NDUFA13/NDUFC2/NDUFS4	4
GO:0045271	respiratory chain complex I	4/137	49/19594	0.000379691	0.00520493	0.00359707	NDUFA9/NDUFA13/NDUFC2/NDUFS4	4
GO:0005922	connexin complex	3/137	21/19594	0.000405547	0.005337	0.00368835	GJB2/GJB3/GJC3	3
GO:0098803	respiratory chain complex	5/137	91/19594	0.000446106	0.00564495	0.00390117	NDUFA9/NDUFA13/COX6A1/NDUFC2/NDUFS4	5
GO:0005746	mitochondrial respirasome	5/137	94/19594	0.000517832	0.00630988	0.00436069	NDUFA9/NDUFA13/COX6A1/NDUFC2/NDUFS4	5
GO:0030658	transport vesicle membrane	7/137	205/19594	0.000605018	0.00710896	0.00491293	OTOF/WFS1/DMXL2/SLC17A8/AP1S1/DNAJC5/SYT2	7
GO:0031300	intrinsic component of organelle membrane	10/137	412/19594	0.000648797	0.0073605	0.00508676	WFS1/PEX12/TMEM43/MFF/MFN2/PEX16/SLC17A8/DNAJC5/PEX2/SGPL1	10
GO:0005743	mitochondrial inner membrane	11/137	491/19594	0.000678988	0.00744623	0.00514601	AIFM1/FDXR/OPA1/NDUFA9/TIMMDC1/NDUFA13/TIMM8A/COX6A1/NDUFC2/NDUFS4/TMEM126A	11
GO:0070469	respirasome	5/137	101/19594	0.000718693	0.00754831	0.00521655	NDUFA9/NDUFA13/COX6A1/NDUFC2/NDUFS4	5
GO:0031045	dense core granule	3/137	26/19594	0.000772794	0.00754831	0.00521655	DMXL2/CHGA/SYT2	3
GO:0005766	primary lysosome	6/137	155/19594	0.000780068	0.00754831	0.00521655	DNAJC3/SNAP29/DNAJC5/FUCA1/NDUFC2/TTR	6
GO:0042582	azurophil granule	6/137	155/19594	0.000780068	0.00754831	0.00521655	DNAJC3/SNAP29/DNAJC5/FUCA1/NDUFC2/TTR	6
GO:0098858	actin-based cell projection	7/137	217/19594	0.000845741	0.00794997	0.00549414	MYO7A/NFASC/TSPEAR/TRPV4/CLRN1/FMR1/NF2	7
GO:0032838	plasma membrane bounded cell projection cytoplasm	7/137	220/19594	0.00091637	0.00828727	0.00572725	OPA1/AP3D1/ABHD12/NEFL/KIF1B/KIF5A/FMR1	7
GO:0032421	stereocilium bundle	4/137	62/19594	0.000932003	0.00828727	0.00572725	MYO7A/TSPEAR/CLRN1/CLRN2	4
GO:0048787	presynaptic active zone membrane	3/137	29/19594	0.00106957	0.0092602	0.00639962	OTOF/CDH2/CNTNAP1	3
GO:0005774	vacuolar membrane	10/137	449/19594	0.00124496	0.0105024	0.00725806	MYO7A/SBF2/AP3D1/ZFYVE26/SNAP29/AP1S1/DNAJC5/KLC2/NDUFC2/TMEM63A	10
GO:0005912	adherens junction	6/137	172/19594	0.0013357	0.0109861	0.00759239	SPTBN4/DCHS1/CDH2/TRPV4/NDRG1/NF2	6
GO:0005921	gap junction	3/137	32/19594	0.0014298	0.0114733	0.00792908	GJB2/GJB3/GJC3	3
GO:0048786	presynaptic active zone	4/137	75/19594	0.00189355	0.0148328	0.0102508	OTOF/CDH2/CNTNAP1/C1QBP	4
GO:0005765	lysosomal membrane	9/137	404/19594	0.00217196	0.0162404	0.0112235	MYO7A/AP3D1/ZFYVE26/SNAP29/AP1S1/DNAJC5/KLC2/NDUFC2/TMEM63A	9
GO:0098852	lytic vacuole membrane	9/137	404/19594	0.00217196	0.0162404	0.0112235	MYO7A/AP3D1/ZFYVE26/SNAP29/AP1S1/DNAJC5/KLC2/NDUFC2/TMEM63A	9
GO:0005791	rough endoplasmic reticulum	4/137	79/19594	0.00229102	0.0163092	0.0112711	MPZ/EDN1/TP63/RPS26	4
GO:0030864	cortical actin cytoskeleton	4/137	79/19594	0.00229102	0.0163092	0.0112711	SPTBN4/CDH2/TRPV4/NF2	4
GO:0099568	cytoplasmic region	7/137	259/19594	0.00232988	0.0163092	0.0112711	OPA1/AP3D1/ABHD12/NEFL/KIF1B/KIF5A/FMR1	7
GO:0033270	paranode region of axon	2/137	11/19594	0.00256118	0.0175548	0.0121319	SPTBN4/CNTNAP1	2
GO:0098563	intrinsic component of synaptic vesicle membrane	3/137	40/19594	0.00273441	0.0183596	0.0126881	WFS1/SLC17A8/DNAJC5	3
GO:0045178	basal part of cell	7/137	269/19594	0.00287706	0.0189311	0.0130831	OTOF/SLC12A2/CDH2/CLRN1/MPZ/EDN1/KCNJ10	7
GO:0150034	distal axon	7/137	270/19594	0.00293677	0.018945	0.0130927	AP3D1/NEFL/TRPV4/MYH14/PCDH9/SLC17A8/FMR1	7
GO:0005741	mitochondrial outer membrane	6/137	205/19594	0.00322291	0.0203911	0.0140921	OPA1/FOXO3/MFF/MFN2/SOX10/SLC25A46	6
GO:0098992	neuronal dense core vesicle	2/137	13/19594	0.0035991	0.0222878	0.0154029	DMXL2/CHGA	2
GO:0098798	mitochondrial protein-containing complex	7/137	281/19594	0.00365819	0.0222878	0.0154029	POLG/NDUFA9/NDUFA13/TIMM8A/COX6A1/NDUFC2/NDUFS4	7
GO:0043209	myelin sheath	3/137	45/19594	0.00382875	0.0229029	0.0158279	MPZ/PMP22/GJC3	3
GO:0098800	inner mitochondrial membrane protein complex	5/137	155/19594	0.00469921	0.0276079	0.0190795	NDUFA9/NDUFA13/COX6A1/NDUFC2/NDUFS4	5
GO:0033268	node of Ranvier	2/137	15/19594	0.00480081	0.0276321	0.0190962	SPTBN4/NFASC	2
GO:0005871	kinesin complex	3/137	49/19594	0.00487131	0.0276321	0.0190962	KIF1B/KIF5A/KLC2	3
GO:1902495	transmembrane transporter complex	8/137	377/19594	0.00507626	0.0278088	0.0192184	CACNA1A/ATP1A3/CACNA1D/NDUFA9/ABHD12/NDUFA13/NDUFC2/NDUFS4	8
GO:0005782	peroxisomal matrix	3/137	50/19594	0.00515604	0.0278088	0.0192184	HSD17B4/ACOX1/PHYH	3
GO:0031907	microbody lumen	3/137	50/19594	0.00515604	0.0278088	0.0192184	HSD17B4/ACOX1/PHYH	3
GO:0031301	integral component of organelle membrane	8/137	382/19594	0.00548548	0.028777	0.0198875	WFS1/PEX12/TMEM43/MFF/PEX16/SLC17A8/PEX2/SGPL1	8
GO:0030426	growth cone	5/137	161/19594	0.00551048	0.028777	0.0198875	NEFL/TRPV4/MYH14/PCDH9/FMR1	5
GO:0031968	organelle outer membrane	6/137	232/19594	0.00586595	0.0301547	0.0208396	OPA1/FOXO3/MFF/MFN2/SOX10/SLC25A46	6
GO:0019867	outer membrane	6/137	234/19594	0.00611031	0.0306266	0.0211658	OPA1/FOXO3/MFF/MFN2/SOX10/SLC25A46	6
GO:0005938	cell cortex	7/137	310/19594	0.00620823	0.0306266	0.0211658	MYO7A/SPTBN4/FLNB/CDH2/TRPV4/FGFR2/NF2	7
GO:0032420	stereocilium	3/137	54/19594	0.00639417	0.0306266	0.0211658	MYO7A/TSPEAR/CLRN1	3
GO:0030427	site of polarized growth	5/137	167/19594	0.00641612	0.0306266	0.0211658	NEFL/TRPV4/MYH14/PCDH9/FMR1	5
GO:0030667	secretory granule membrane	7/137	312/19594	0.00642322	0.0306266	0.0211658	NFASC/DIAPH1/SNAP29/DNAJC5/NDUFC2/SYT2/TMEM63A	7
GO:0030863	cortical cytoskeleton	4/137	107/19594	0.00677423	0.0317607	0.0219495	SPTBN4/CDH2/TRPV4/NF2	4
GO:0043025	neuronal cell body	9/137	482/19594	0.00685412	0.0317607	0.0219495	CACNA1A/ATP1A3/SPTBN4/SLC12A2/SLC5A7/TMPRSS3/KIF5A/SLC17A8/FMR1	9
GO:0035577	azurophil granule membrane	3/137	58/19594	0.00779499	0.0356188	0.0246157	SNAP29/DNAJC5/NDUFC2	3
GO:0043194	axon initial segment	2/137	20/19594	0.00849106	0.0378126	0.0261319	SPTBN4/NFASC	2
GO:0015629	actin cytoskeleton	9/137	499/19594	0.00850495	0.0378126	0.0261319	NOTCH3/MYO7A/SPTBN4/FLNB/CDH2/TRPV4/DIAPH1/MYH14/NF2	9
GO:0044304	main axon	3/137	61/19594	0.0089552	0.0392835	0.0271484	SPTBN4/NFASC/CNTNAP1	3
GO:0031253	cell projection membrane	7/137	339/19594	0.00989931	0.0424402	0.02933	SLC26A4/SLC12A2/TSPEAR/TRPV4/DIAPH1/SNAP29/NF2	7
GO:0045177	apical part of cell	8/137	424/19594	0.00999364	0.0424402	0.02933	SLC52A3/SLC26A4/MYO7A/DCHS1/SLC12A2/CDH2/TRPV4/NF2	8
GO:1990204	oxidoreductase complex	4/137	120/19594	0.0100618	0.0424402	0.02933	NDUFA9/NDUFA13/NDUFC2/NDUFS4	4
GO:0001917	photoreceptor inner segment	3/137	64/19594	0.0102113	0.0425254	0.0293888	MYO7A/ATP1A3/KIAA0586	3
GO:0030136	clathrin-coated vesicle	5/137	192/19594	0.0113232	0.0465665	0.0321816	CLRN1/EDN1/AP1S1/DNAJC5/SYT2	5
GO:0031594	neuromuscular junction	3/137	67/19594	0.0115646	0.0469722	0.032462	NEFL/SLC5A7/DNAJC5	3
GO:0031306	intrinsic component of mitochondrial outer membrane	2/137	25/19594	0.0131051	0.0525803	0.0363377	MFF/MFN2	2
GO:0044291	cell-cell contact zone	3/137	71/19594	0.0135225	0.0536011	0.0370431	SPTBN4/CDH2/PCDH9	3
GO:0030285	integral component of synaptic vesicle membrane	2/137	28/19594	0.0162889	0.0637981	0.0440902	WFS1/SLC17A8	2
GO:0042734	presynaptic membrane	4/137	143/19594	0.0181082	0.0700894	0.048438	OTOF/CDH2/CNTNAP1/FMR1	4
GO:0030119	AP-type membrane coat adaptor complex	2/137	30/19594	0.0185758	0.0702464	0.0485466	AP3D1/AP1S1	2
GO:0032839	dendrite cytoplasm	2/137	30/19594	0.0185758	0.0702464	0.0485466	ABHD12/KIF5A	2
GO:0016342	catenin complex	2/137	31/19594	0.0197671	0.0730715	0.050499	DCHS1/CDH2	2
GO:0044298	cell body membrane	2/137	31/19594	0.0197671	0.0730715	0.050499	ATP1A3/SLC12A2	2
GO:0005758	mitochondrial intermembrane space	3/137	83/19594	0.0204671	0.0748184	0.0517062	AIFM1/OPA1/TIMM8A	3
GO:0030140	trans-Golgi network transport vesicle	2/137	32/19594	0.0209896	0.0758853	0.0524435	CLRN1/AP1S1	2
GO:0016323	basolateral plasma membrane	5/137	226/19594	0.0214142	0.076579	0.052923	OTOF/SLC12A2/CDH2/MPZ/KCNJ10	5
GO:0005788	endoplasmic reticulum lumen	6/137	311/19594	0.0222388	0.0786729	0.05437	WFS1/CDH2/DNAJC3/TMEM43/EDN1/COL4A6	6
GO:0043204	perikaryon	4/137	153/19594	0.0225716	0.0790008	0.0545966	SLC5A7/KIF5A/SLC17A8/FMR1	4
GO:0005902	microvillus	3/137	90/19594	0.0252684	0.0875083	0.0604761	MYO7A/NFASC/CLRN1	3
GO:0035578	azurophil granule lumen	3/137	91/19594	0.0259995	0.0891025	0.0615778	DNAJC3/FUCA1/TTR	3
GO:0031970	organelle envelope lumen	3/137	93/19594	0.0274957	0.0932585	0.06445	AIFM1/OPA1/TIMM8A	3
GO:0003954	NADH dehydrogenase activity	5/134	45/18410	1.83308e-05	0.00703904	0.00629037	AIFM1/NDUFA9/NDUFA13/NDUFC2/NDUFS4	5
GO:0015453	oxidoreduction-driven active transmembrane transporter activity	5/134	72/18410	0.000179407	0.0243648	0.0217733	NDUFA9/NDUFA13/COX6A1/NDUFC2/NDUFS4	5
GO:0008137	NADH dehydrogenase (ubiquinone) activity	4/134	42/18410	0.000242382	0.0243648	0.0217733	NDUFA9/NDUFA13/NDUFC2/NDUFS4	4
GO:0050136	NADH dehydrogenase (quinone) activity	4/134	43/18410	0.000265743	0.0243648	0.0217733	NDUFA9/NDUFA13/NDUFC2/NDUFS4	4
GO:0003955	NAD(P)H dehydrogenase (quinone) activity	4/134	45/18410	0.000317249	0.0243648	0.0217733	NDUFA9/NDUFA13/NDUFC2/NDUFS4	4
GO:0005243	gap junction channel activity	3/134	21/18410	0.000455582	0.0251139	0.0224428	GJB2/GJB3/GJC3	3
GO:0016651	oxidoreductase activity, acting on NAD(P)H	5/134	88/18410	0.000457806	0.0251139	0.0224428	AIFM1/NDUFA9/NDUFA13/NDUFC2/NDUFS4	5
GO:0022804	active transmembrane transporter activity	10/134	404/18410	0.000754877	0.0335483	0.0299801	SLC26A4/ATP1A3/SLC12A2/NDUFA9/SLC5A7/NDUFA13/SLC17A8/COX6A1/NDUFC2/NDUFS4	10
GO:0016655	oxidoreductase activity, acting on NAD(P)H, quinone or similar compound as acceptor	4/134	57/18410	0.000786288	0.0335483	0.0299801	NDUFA9/NDUFA13/NDUFC2/NDUFS4	4
GO:0015399	primary active transmembrane transporter activity	6/134	162/18410	0.00120247	0.0461747	0.0412636	ATP1A3/NDUFA9/NDUFA13/COX6A1/NDUFC2/NDUFS4	6
GO:0022829	wide pore channel activity	3/134	30/18410	0.00132577	0.0462816	0.0413591	GJB2/GJB3/GJC3	3
GO:0090482	vitamin transmembrane transporter activity	3/134	31/18410	0.00146006	0.0467218	0.0417525	SLC52A3/SLC52A2/SLC19A2	3
GO:0008022	protein C-terminus binding	6/134	179/18410	0.00199769	0.0590086	0.0527324	ERCC6/PEX12/NEFL/PEX6/PEX16/FOXN3	6
GO:0009055	electron transfer activity	5/134	125/18410	0.00221314	0.0607033	0.0542469	NDUFA9/NDUFA13/COX6A1/NDUFC2/NDUFS4	5
GO:0016887	ATP hydrolysis activity	8/134	325/18410	0.00263658	0.0664903	0.0594184	ERCC6/TWNK/RFC1/PEX6/KIF1B/KIF5A/MORC2/ORC1	8
GO:0008331	high voltage-gated calcium channel activity	2/134	11/18410	0.00277043	0.0664903	0.0594184	CACNA1A/CACNA1D	2
GO:0008017	microtubule binding	7/134	272/18410	0.00380078	0.085671	0.0765591	OPA1/TRPV4/DIAPH1/KIF1B/KIF5A/NDRG1/FMR1	7
GO:0019894	kinesin binding	3/134	44/18410	0.00401583	0.085671	0.0765591	KIF1B/KIF5A/KLC2	3
GO:0004553	hydrolase activity, hydrolyzing O-glycosyl compounds	4/134	94/18410	0.0049371	0.0996322	0.0890354	NAGA/GALC/FUCA1/GBE1	4
GO:0140299	small molecule sensor activity	2/134	15/18410	0.00518918	0.0996322	0.0890354	TRPV4/TMEM63A	2
hsa04146	Peroxisome	8/88	82/8164	2.45703e-06	0.00044718	0.000406057	HSD17B4/PEX10/PEX12/PEX6/ACOX1/PEX16/PHYH/PEX2	8
hsa04723	Retrograde endocannabinoid signaling	7/88	148/8164	0.0010399	0.0946309	0.0859286	CACNA1A/CACNA1D/NDUFA9/NDUFA13/SLC17A8/NDUFC2/NDUFS4	7
